# Supplementary material for: Conjunctive Analyses of BSA-Seq and BSR-Seq Unveil the Msβ-GAL and MsJMT as Key Candidate Genes for Cytoplasmic Male Sterility in Alfalfa (Medicago sativa L.)
Source: Int J Mol Sci. 2022 Jun 28;23(13):7172. doi: 10.3390/ijms23137172 (PMC9266382; doi:10.3390/ijms23137172)
Supplement: Supplementary file 1 [file ijms-23-07172-s001.zip]

Archive with 4 entries (4 files):
- ijms-1783602-supplementary.pdf
- Supplementary dataset S1.xlsx
- Supplementary dataset S2.xlsx
- Supplementary dataset S3.xlsx
