# Supplementary material for: Conjunctive Analyses of BSA-Seq and BSR-Seq Unveil the Msβ-GAL and MsJMT as Key Candidate Genes for Cytoplasmic Male Sterility in Alfalfa (Medicago sativa L.)
Source: Int J Mol Sci. 2022 Jun 28;23(13):7172. doi: 10.3390/ijms23137172 (PMC9266382; doi:10.3390/ijms23137172)
Supplement: Supplementary file 1 [file ijms-23-07172-s001.zip › Supplementary dataset S1.xlsx]

## Sheet: Sheet1
ID	Chr	Start	End	Function
MsG0580024707.01	Chr5	8556473	8557299	transcription factor
MsG0580024708.01	Chr5	8581521	8584078	1-aminocyclopropane-1-carboxylate synthase
MsG0580024709.01	Chr5	8625741	8626043	unknown
MsG0580024710.01	Chr5	8630247	8631068	inactive receptor kinase
MsG0580024711.01	Chr5	8641535	8642149	Belongs to the helicase family
MsG0580024712.01	Chr5	8642463	8647793	unknown
MsG0580024713.01	Chr5	8650471	8651286	Viral movement protein (MP)
MsG0580024714.01	Chr5	8695559	8696032	basic region leucin zipper
MsG0580024715.01	Chr5	8704234	8712733	Belongs to the short-chain dehydrogenases reductases (SDR) family
MsG0580024716.01	Chr5	8743935	8744269	Phytosulfokines
MsG0580024717.01	Chr5	8748801	8750045	Protein PHLOEM PROTEIN 2-LIKE
MsG0580024718.01	Chr5	8759919	8762401	domain in transcription factors and synapse-associated proteins
MsG0580024719.01	Chr5	8767390	8767725	VQ motif-containing protein
MsG0580024720.01	Chr5	8770019	8771219	repeat-containing protein
MsG0580024721.01	Chr5	8784636	8785991	RING-type E3 ubiquitin transferase
MsG0580024722.01	Chr5	8837787	8839127	Galactomannan galactosyltransferase
MsG0580024723.01	Chr5	8845403	8848862	Adiponectin receptor protein
MsG0580024724.01	Chr5	8850530	8857169	NEMP family
MsG0580024725.01	Chr5	8864012	8868959	Amino-acid acetyltransferase
MsG0580024726.01	Chr5	8871601	8874698	Telomere repeat-binding factor
MsG0580024727.01	Chr5	8896994	8902082	Belongs to the small GTPase superfamily. Arf family
MsG0580024728.01	Chr5	8909223	8914447	unknown
MsG0580024729.01	Chr5	8919861	8920764	Plant mobile domain
MsG0580024730.01	Chr5	8933783	8939191	Belongs to the glycosyl hydrolase 43 family
MsG0580024731.01	Chr5	8947305	8947652	unknown
MsG0580024732.01	Chr5	8947714	8951982	Encoded by
MsG0580024733.01	Chr5	8962800	8969483	Peptidyl-prolyl cis-trans isomerase-like
MsG0580024734.01	Chr5	8975962	8976204	unknown
MsG0580024735.01	Chr5	8983668	8989470	Catalyzes the synthesis of activated sulfate
MsG0580024736.01	Chr5	8994818	8995386	DNA recombination
MsG0580024737.01	Chr5	9002988	9008894	Belongs to the NPH3 family
MsG0580024738.01	Chr5	9010490	9012485	60S ribosomal Protein
MsG0580024739.01	Chr5	9014656	9024870	Mitochondrial outer membrane protein porin
MsG0580024740.01	Chr5	9031924	9032355	GRF zinc finger containing protein
MsG0580024741.01	Chr5	9032395	9038795	This magnesium-dependent enzyme catalyzes the hydrolysis of ATP coupled with the transport of calcium
MsG0580024742.01	Chr5	9040288	9048569	Condensin II non structural maintenance of chromosomes subunit
MsG0580024743.01	Chr5	9073416	9074678	Belongs to the cyclin family
MsG0580024744.01	Chr5	9107325	9108524	Belongs to the cyclin family
MsG0580024745.01	Chr5	9114650	9118796	Belongs to the cyclin family
MsG0580024746.01	Chr5	9141685	9146228	BTB POZ and TAZ domain-containing protein
MsG0580024747.01	Chr5	9147967	9152342	Belongs to the formin-like family
MsG0580024748.01	Chr5	9162601	9164707	Belongs to the glycosyl hydrolase 17 family
MsG0580024749.01	Chr5	9186792	9191570	Belongs to the NPH3 family
MsG0580024750.01	Chr5	9210694	9210894	Acetyltransferase (GNAT) family
MsG0580024751.01	Chr5	9210940	9212471	N-acetyltransferase HLS1
MsG0580024752.01	Chr5	9220872	9228459	Belongs to the protein kinase superfamily
MsG0580024753.01	Chr5	9233414	9237222	UPF0553 protein-like
MsG0580024754.01	Chr5	9238676	9241599	Mitochondrial 39-S ribosomal protein L47 (MRP-L47)
MsG0580024755.01	Chr5	9270608	9271842	LOB domain-containing protein
MsG0580024756.01	Chr5	9288955	9293235	unknown
MsG0580024757.01	Chr5	9294752	9296005	Belongs to the GRAS family
MsG0580024758.01	Chr5	9307042	9309691	Belongs to the peroxidase family. Classical plant (class III) peroxidase subfamily
MsG0580024759.01	Chr5	9341032	9345319	Belongs to the NPH3 family
MsG0580024760.01	Chr5	9354546	9356171	gag-polypeptide of LTR copia-type
MsG0580024761.01	Chr5	9363339	9377652	Ribonuclease III family
MsG0580024762.01	Chr5	9377859	9384696	prolyl 4-hydroxylase
MsG0580024766.01	Chr5	9388339	9394355	DnaJ domain
MsG0580024763.01	Chr5	9388387	9389431	Protein of unknown function (DUF1230)
MsG0580024764.01	Chr5	9389540	9391061	Protein of unknown function (DUF1230)
MsG0580024765.01	Chr5	9391611	9396141	DnaJ domain
MsG0580024767.01	Chr5	9394444	9396207	DnaJ domain
MsG0580024768.01	Chr5	9437987	9441152	Sigma factor sigB regulation protein
MsG0580024769.01	Chr5	9443949	9449991	subtilisin-like
MsG0580024770.01	Chr5	9458786	9472506	tetratricopeptide repeat protein
MsG0580024771.01	Chr5	9497682	9499412	DNA-directed RNA polymerases I, II, and III subunit
MsG0580024772.01	Chr5	9505554	9507292	DNA-directed RNA polymerases I, II, and III subunit
MsG0580024773.01	Chr5	9518973	9520339	Lysine-rich arabinogalactan protein
MsG0580024774.01	Chr5	9523109	9523747	Belongs to the helicase family
MsG0580024775.01	Chr5	9543819	9548376	Metal transporter
MsG0580024776.01	Chr5	9562846	9564223	Indole-3-acetic acid-amido synthetase
MsG0580024777.01	Chr5	9569666	9572310	DNA recombination
MsG0580024778.01	Chr5	9577765	9579824	Indole-3-acetic acid-amido synthetase
MsG0580024779.01	Chr5	9599503	9606610	F-box-like WD repeat-containing protein
MsG0580024780.01	Chr5	9612704	9614338	F-box-like WD repeat-containing protein
MsG0580024781.01	Chr5	9614802	9621399	F-box-like WD repeat-containing protein
MsG0580024782.01	Chr5	9635964	9636975	Maternal effect embryo arrest 59
MsG0580024783.01	Chr5	9660173	9661612	Belongs to the UDP-glycosyltransferase family
MsG0580024784.01	Chr5	9669105	9670100	transcription factor
MsG0580024785.01	Chr5	9683868	9684107	NADH dehydrogenase (quinone) activity
MsG0580024786.01	Chr5	9686912	9687295	Reverse transcriptase-like
MsG0580024787.01	Chr5	9695648	9698183	Microtubule-associated protein RP EB family member
MsG0580024788.01	Chr5	9699846	9700208	Belongs to the small GTPase superfamily. Arf family
MsG0580024789.01	Chr5	9701152	9701535	Phosphatidylinositol 3,4,5-trisphosphate 3-phosphatase
MsG0580024790.01	Chr5	9704797	9706951	Involved in the retrieval of endoplasmic reticulum membrane proteins from the early Golgi compartment
MsG0580024791.01	Chr5	9708210	9709823	UPF0481 protein
MsG0580024792.01	Chr5	9718721	9719473	The proteasome is a multicatalytic proteinase complex which is characterized by its ability to cleave peptides with Arg, Phe, Tyr, Leu, and Glu adjacent to the leaving group at neutral or slightly basic pH
MsG0580024793.01	Chr5	9721890	9726078	Involved in the synthesis of glucuronoxylan hemicellulose in secondary cell walls
MsG0580024794.01	Chr5	9780115	9780561	Uncharacterized protein K02A2.6-like
MsG0580024795.01	Chr5	9785505	9786717	unknown
MsG0580024796.01	Chr5	9827993	9830256	WRKY transcription factor
MsG0580024797.01	Chr5	9850629	9854175	Belongs to the ubiquitin-conjugating enzyme family
MsG0580024798.01	Chr5	9859149	9860636	Belongs to the UDP-glycosyltransferase family
MsG0580024799.01	Chr5	9873596	9873880	Belongs to the helicase family
MsG0580024800.01	Chr5	9875326	9881462	RNA recognition motif
MsG0580024801.01	Chr5	9917694	9919284	WRKY transcription factor
MsG0580024802.01	Chr5	9919327	9921601	transposition, RNA-mediated
MsG0580024803.01	Chr5	9936605	9936943	ethylene-responsive transcription factor
MsG0580024804.01	Chr5	9939563	9944515	CBS domain-containing protein
MsG0580024805.01	Chr5	9971617	9975362	Floral homeotic protein APETALA
MsG0580024806.01	Chr5	10004683	10007544	Filament-like plant protein
MsG0580024807.01	Chr5	10030922	10033918	PI-PLC X domain-containing protein
MsG0580024808.01	Chr5	10048649	10050377	ubiquitin-protein transferase activity
MsG0580024809.01	Chr5	10054227	10057956	E3 ubiquitin-protein ligase
MsG0580024810.01	Chr5	10070829	10072362	E3 ubiquitin-protein ligase
MsG0580024811.01	Chr5	10081121	10083431	ubiquitin-protein transferase activity
MsG0580024812.01	Chr5	10086473	10093726	histone acetyltransferase
MsG0580024813.01	Chr5	10127343	10140104	DNA polymerase
MsG0580024814.01	Chr5	10146769	10149056	Serine threonine-protein kinase
MsG0580024815.01	Chr5	10149591	10154217	PI-PLC X domain-containing protein
MsG0580024816.01	Chr5	10170611	10171457	translation initiation factor activity
MsG0580024817.01	Chr5	10173102	10173536	Mitogen-activated protein kinase kinase kinase
MsG0580024818.01	Chr5	10263526	10263753	Ribosomal protein-like protein
MsG0580024819.01	Chr5	10265165	10277726	triglyceride lipase activity
MsG0580024820.01	Chr5	10277874	10279962	Remorin, C-terminal region
MsG0580024821.01	Chr5	10290650	10291237	unknown
MsG0580024822.01	Chr5	10296390	10298936	Converts zeaxanthin into antheraxanthin and subsequently violaxanthin
MsG0580024823.01	Chr5	10302020	10304622	Converts zeaxanthin into antheraxanthin and subsequently violaxanthin
MsG0580024824.01	Chr5	10317665	10317859	unknown
MsG0580024825.01	Chr5	10353643	10361068	CLK4-associating serine arginine rich
MsG0580024826.01	Chr5	10417724	10420833	heat shock factor protein
MsG0580024827.01	Chr5	10422259	10427223	ATP-dependent RNA helicase
MsG0580024828.01	Chr5	10429379	10430131	Myb/SANT-like DNA-binding domain
MsG0580024829.01	Chr5	10433229	10433678	Calmodulin-like protein
MsG0580024830.01	Chr5	10437231	10438048	Calmodulin-like protein
MsG0580024831.01	Chr5	10440500	10441477	F-box kelch-repeat protein
MsG0580024832.01	Chr5	10449374	10450711	F-box kelch-repeat protein
MsG0580024833.01	Chr5	10454927	10455253	Calmodulin-like protein
MsG0580024834.01	Chr5	10457235	10461934	F-box kelch-repeat protein
MsG0580024835.01	Chr5	10471945	10472316	unknown
MsG0580024836.01	Chr5	10514577	10520598	Removes the N-terminal methionine from nascent proteins. The N-terminal methionine is often cleaved when the second residue in the primary sequence is small and uncharged (Met-Ala-, Cys, Gly, Pro, Ser, Thr, or Val)
MsG0580024837.01	Chr5	10521868	10540284	exocyst complex component
MsG0580024838.01	Chr5	10542108	10542446	Protein PLANT CADMIUM RESISTANCE 2-like
MsG0580024839.01	Chr5	10562487	10565036	Lipolytic acyl hydrolase (LAH)
MsG0580024840.01	Chr5	10572980	10575730	Lipolytic acyl hydrolase (LAH)
MsG0580024841.01	Chr5	10598901	10603660	Belongs to the sulfotransferase 1 family
MsG0580024842.01	Chr5	10628714	10632858	Transmembrane protein 131-like
MsG0580024843.01	Chr5	10640918	10644552	Leucine-zipper of ternary complex factor MIP1
MsG0580024844.01	Chr5	10645103	10659514	WD40 repeats
MsG0580024845.01	Chr5	10661356	10671290	CDPK-related kinase
MsG0580024846.01	Chr5	10684938	10690130	Belongs to the peroxidase family. Classical plant (class III) peroxidase subfamily
MsG0580024847.01	Chr5	10711505	10716525	Mitogen-activated protein kinase kinase kinase
MsG0580024848.01	Chr5	10740871	10741263	LOB domain-containing protein
MsG0580024849.01	Chr5	10755398	10755796	Belongs to the helicase family
MsG0580024850.01	Chr5	10768899	10771113	Myb-like DNA-binding domain
MsG0580024851.01	Chr5	10781402	10785438	Upstream activation factor subunit
MsG0580024852.01	Chr5	10797231	10802912	gag-polypeptide of LTR copia-type
MsG0580024853.01	Chr5	10818711	10836690	disease resistance
MsG0580024854.01	Chr5	10842247	10852435	Domain of unknown function (DUF4283)
MsG0580024855.01	Chr5	10867236	10867508	Uncharacterized protein K02A2.6-like
MsG0580024856.01	Chr5	10873911	10879311	disease resistance
MsG0580024857.01	Chr5	10882963	10883504	unknown
MsG0580024858.01	Chr5	10890703	10891911	Reticulon-like protein
MsG0580024859.01	Chr5	10893904	10895428	unknown
MsG0580024860.01	Chr5	10907623	10911627	Belongs to the helicase family
MsG0580024861.01	Chr5	10911679	10921190	Belongs to the helicase family
MsG0580024862.01	Chr5	10960399	10963271	Alpha/beta hydrolase family
MsG0580024863.01	Chr5	10971248	10971565	Belongs to the helicase family
MsG0580024864.01	Chr5	10971920	10985187	Belongs to the helicase family
MsG0580024865.01	Chr5	10991080	10991577	unknown
MsG0580024866.01	Chr5	10996093	11013544	Pentatricopeptide repeat-containing protein
MsG0580024867.01	Chr5	11015112	11021627	Hydroxyproline-rich glycoprotein family protein
MsG0580024869.01	Chr5	11028151	11044242	Belongs to the cytochrome P450 family
MsG0580024868.01	Chr5	11041396	11050480	guanine nucleotide-binding protein
MsG0580024870.01	Chr5	11067522	11068895	WD repeat-containing protein
MsG0580024871.01	Chr5	11079650	11084699	wall-associated receptor kinase-like
MsG0580024872.01	Chr5	11085421	11088200	Thioredoxin-like protein HCF164
MsG0580024873.01	Chr5	11089590	11090075	unknown
MsG0580024874.01	Chr5	11091924	11095662	Nuclear autoantigenic sperm protein
MsG0580024875.01	Chr5	11115465	11117934	oxygen-evolving enhancer protein
MsG0580024876.01	Chr5	11118536	11121436	Belongs to the Casparian strip membrane proteins (CASP) family
MsG0580024877.01	Chr5	11123350	11125074	Pentatricopeptide repeat-containing protein
MsG0580024878.01	Chr5	11130008	11130634	Belongs to the class-III pyridoxal-phosphate-dependent aminotransferase family
MsG0580024879.01	Chr5	11131104	11131343	ubiquitin-protein transferase activity
MsG0580024880.01	Chr5	11132432	11133646	Pentatricopeptide repeat-containing protein
MsG0580024881.01	Chr5	11134332	11134700	ubiquitin-protein transferase activity
MsG0580024882.01	Chr5	11139438	11139824	RING-H2 zinc finger domain
MsG0580024883.01	Chr5	11156406	11157059	spliceosomal complex assembly
MsG0580024884.01	Chr5	11169851	11170186	Domain of unknown function (DUF4228)
MsG0580024885.01	Chr5	11217453	11218004	STS14 protein-like
MsG0580024886.01	Chr5	11243348	11244088	Ternary complex factor MIP1
MsG0580024887.01	Chr5	11248808	11262095	Leucine-zipper of ternary complex factor MIP1
MsG0580024888.01	Chr5	11264927	11265109	G-quadruplex DNA unwinding
MsG0580024890.01	Chr5	11272704	11297544	Histone-lysine n-methyltransferase
MsG0580024889.01	Chr5	11295856	11304924	BEL1-like homeodomain protein
MsG0580024891.01	Chr5	11329102	11335232	DA1-related 1-like
MsG0580024892.01	Chr5	11340454	11345521	Arabidopsis broad-spectrum mildew resistance protein RPW8
MsG0580024893.01	Chr5	11346189	11347673	DA1-related 1-like
MsG0580024894.01	Chr5	11349526	11353453	Belongs to the eukaryotic ribosomal protein eS4 family
MsG0580024895.01	Chr5	11377654	11380761	Belongs to the cytochrome P450 family
MsG0580024896.01	Chr5	11407725	11408048	zinc finger
MsG0580024897.01	Chr5	11408102	11408972	spliceosomal complex assembly
MsG0580024898.01	Chr5	11409099	11409305	unknown
MsG0580024899.01	Chr5	11410428	11412993	transposition, RNA-mediated
MsG0580024900.01	Chr5	11419934	11420248	unknown
MsG0580024901.01	Chr5	11449930	11451694	Cytochrome p450
MsG0580024902.01	Chr5	11454132	11464963	Cytochrome p450
MsG0580024904.01	Chr5	11471278	11474241	Pentatricopeptide repeat-containing protein
MsG0580024903.01	Chr5	11473705	11477623	Belongs to the importin alpha family
MsG0580024905.01	Chr5	11495538	11498126	Ribosomal protein-like protein
MsG0580024906.01	Chr5	11501009	11504888	Pentatricopeptide repeat-containing protein
MsG0580024907.01	Chr5	11504181	11508150	Belongs to the importin alpha family
MsG0580024908.01	Chr5	11520131	11520382	30S ribosomal protein S8
MsG0580024909.01	Chr5	11525990	11531127	LYK5-like
MsG0580024910.01	Chr5	11549835	11551763	lysM domain receptor-like kinase
MsG0580024911.01	Chr5	11556818	11557006	Belongs to the helicase family
MsG0580024912.01	Chr5	11570082	11571775	Pectate lyase
MsG0580024913.01	Chr5	11588321	11588749	Belongs to the protein kinase superfamily. Ser Thr protein kinase family
MsG0580024914.01	Chr5	11591285	11592973	Pectate lyase
MsG0580024915.01	Chr5	11607208	11611217	Repeated motif present between transmembrane helices in cystinosin, yeast ERS1p, mannose-P-dolichol utilization defect 1, and other hypothetical proteins.
MsG0580024916.01	Chr5	11630569	11639064	CCAAT enhancer-binding protein
MsG0580024917.01	Chr5	11639506	11648488	Cytochrome p450
MsG0580024918.01	Chr5	11655168	11656250	unknown
MsG0580024919.01	Chr5	11663991	11664308	Ribonuclease H protein
MsG0580024920.01	Chr5	11666871	11667221	Belongs to the glycosyltransferase 8 family
MsG0580024921.01	Chr5	11681710	11682423	E3 ubiquitin-protein ligase
MsG0580024922.01	Chr5	11685555	11686463	elongation of fatty acids protein
MsG0580024923.01	Chr5	11690672	11692664	Mitochondrial calcium uniporter
MsG0580024924.01	Chr5	11702261	11709025	cation-transporting ATPase activity
MsG0580024925.01	Chr5	11711605	11712747	UPF0496 protein
MsG0580024926.01	Chr5	11729218	11730345	Belongs to the FPP GGPP synthase family
MsG0580024927.01	Chr5	11733970	11735857	Domain of unknown function (DUF4283)
MsG0580024928.01	Chr5	11740578	11744484	Belongs to the ubiquitin-conjugating enzyme family
MsG0580024929.01	Chr5	11746382	11750654	Major Facilitator Superfamily
MsG0580024930.01	Chr5	11761657	11761884	unknown
MsG0580024931.01	Chr5	11777530	11782446	transposition, RNA-mediated
MsG0580024932.01	Chr5	11790120	11791277	Belongs to the UDP-glycosyltransferase family
MsG0580024933.01	Chr5	11811036	11812472	Belongs to the UDP-glycosyltransferase family
MsG0580024934.01	Chr5	11818540	11818746	Belongs to the helicase family
MsG0580024935.01	Chr5	11831474	11843599	Belongs to the peptidase M24B family
MsG0580024936.01	Chr5	11886747	11888330	homeobox-leucine zipper protein
MsG0580024937.01	Chr5	11890223	11891215	Viral movement protein (MP)
MsG0580024938.01	Chr5	11935918	11937428	homeobox-leucine zipper protein
MsG0580024939.01	Chr5	11941661	11948199	Serine threonine-protein kinase
MsG0580024940.01	Chr5	11951266	11951852	HVA22-like protein
MsG0580024941.01	Chr5	11957390	11958586	unknown
MsG0580024942.01	Chr5	11958600	11958836	unknown
MsG0580024943.01	Chr5	11968633	11973053	Cupin
MsG0580024944.01	Chr5	11973983	11975602	phosphatase 2c
MsG0580024945.01	Chr5	11982481	11986062	Belongs to the helicase family
MsG0580024946.01	Chr5	11986887	12006157	DNA-directed RNA polymerase III subunit
MsG0580024947.01	Chr5	12012606	12013991	Belongs to the major facilitator superfamily. Sugar transporter (TC 2.A.1.1) family
MsG0580024948.01	Chr5	12016266	12019319	Protein of unknown function (DUF620)
MsG0580024949.01	Chr5	12023945	12033240	Transcription initiation factor
MsG0580024950.01	Chr5	12034015	12034395	peptidase inhibitor activity
MsG0580024951.01	Chr5	12037476	12041144	proline-rich receptor-like protein kinase
MsG0580024952.01	Chr5	12043028	12047244	Membrane protein-like protein
MsG0580024953.01	Chr5	12051581	12054307	Pterin 4 alpha carbinolamine dehydratase
MsG0580024954.01	Chr5	12062381	12068388	ATP-dependent DNA helicase
MsG0580024955.01	Chr5	12094283	12099978	Cytochrome p450
MsG0580024956.01	Chr5	12112584	12121443	Flavoprotein (FP) subunit of succinate dehydrogenase (SDH) that is involved in complex II of the mitochondrial electron transport chain and is responsible for transferring electrons from succinate to ubiquinone (coenzyme Q)
MsG0580024957.01	Chr5	12123121	12124613	unknown
MsG0580024958.01	Chr5	12182432	12185671	MIP18 family protein At1g68310-like
MsG0580024959.01	Chr5	12189477	12190656	Vam6 Vps39-like protein
MsG0580024960.01	Chr5	12192565	12198621	Vam6 Vps39-like protein
MsG0580024961.01	Chr5	12200288	12222976	Nucleolar protein 6-like
MsG0580024962.01	Chr5	12233216	12235813	Pollen-specific protein
MsG0580024963.01	Chr5	12237475	12239076	palmitoyl-(protein) hydrolase activity
MsG0580024964.01	Chr5	12249149	12249900	GATA transcription factor
MsG0580024965.01	Chr5	12255352	12256173	T=7 icosahedral viral capsid
MsG0580024966.01	Chr5	12298624	12303902	epoxide hydrolase
MsG0580024967.01	Chr5	12314699	12316350	epoxide hydrolase
MsG0580024968.01	Chr5	12316654	12320297	Belongs to the major facilitator superfamily. Sugar transporter (TC 2.A.1.1) family
MsG0580024969.01	Chr5	12323712	12324002	DNA-3-methyladenine glycosylase
MsG0580024970.01	Chr5	12328458	12328652	unknown
MsG0580024971.01	Chr5	12332219	12337779	epoxide hydrolase
MsG0580024972.01	Chr5	12351935	12352402	Belongs to the glycosyl hydrolase 9 (cellulase E) family
MsG0580024973.01	Chr5	12379341	12383081	late embryogenesis abundant protein
MsG0580024974.01	Chr5	12385228	12392239	Belongs to the AAA ATPase family
MsG0580024975.01	Chr5	12420813	12422449	RING-type E3 ubiquitin transferase
MsG0580024976.01	Chr5	12423912	12424392	Tubby-like F-box protein
MsG0580024977.01	Chr5	12450017	12452223	Belongs to the class I-like SAM-binding methyltransferase superfamily. RsmB NOP family
MsG0580024978.01	Chr5	12455685	12458094	cysteine-type peptidase activity
MsG0580024979.01	Chr5	12471191	12474580	Lignin degradation and detoxification of lignin-derived products
MsG0580024980.01	Chr5	12477109	12483994	Lignin degradation and detoxification of lignin-derived products
MsG0580024981.01	Chr5	12484311	12487077	Regulator of chromosome condensation (RCC1) repeat
MsG0580024982.01	Chr5	12489029	12492349	Belongs to the glucose-6-phosphate 1-epimerase family
MsG0580024983.01	Chr5	12492484	12511198	Pentatricopeptide repeat-containing protein
MsG0580024984.01	Chr5	12514922	12515188	unknown
MsG0580024985.01	Chr5	12515625	12515825	endonuclease activity
MsG0580024986.01	Chr5	12554639	12557522	isoflavone
MsG0580024987.01	Chr5	12567220	12569268	spliceosomal complex assembly
MsG0580024988.01	Chr5	12572735	12574126	unknown
MsG0580024989.01	Chr5	12574168	12575340	unknown
MsG0580024990.01	Chr5	12578743	12580545	isoflavone
MsG0580024991.01	Chr5	12582207	12585955	Replication factor C subunit
MsG0580024992.01	Chr5	12587571	12588873	LRR-repeat protein
MsG0580024993.01	Chr5	12595452	12596764	LRR-repeat protein
MsG0580024994.01	Chr5	12600728	12605343	soluble inorganic
MsG0580024995.01	Chr5	12609303	12613442	Bacterial transferase hexapeptide (six repeats)
MsG0580024996.01	Chr5	12626431	12631788	unknown
MsG0580024997.01	Chr5	12636661	12643554	Belongs to the glycosyl hydrolase 5 (cellulase A) family
MsG0580024998.01	Chr5	12668765	12689067	Salicylate
MsG0580024999.01	Chr5	12694422	12698302	Belongs to the AAA ATPase family
MsG0580025000.01	Chr5	12710076	12713402	Belongs to the AAA ATPase family
MsG0580025001.01	Chr5	12715153	12717420	Belongs to the AAA ATPase family
MsG0580025002.01	Chr5	12729264	12732756	Belongs to the AAA ATPase family
MsG0580025003.01	Chr5	12736979	12737236	unknown
MsG0580025004.01	Chr5	12738978	12739301	transposition, RNA-mediated
MsG0580025005.01	Chr5	12742493	12743140	Ribonuclease H protein
MsG0580025006.01	Chr5	12748381	12750053	Belongs to the AAA ATPase family
MsG0580025007.01	Chr5	12762488	12770517	Phosphatidylinositol phosphatidylcholine transfer protein
MsG0580025008.01	Chr5	12773402	12776182	Belongs to the disease resistance NB-LRR family
MsG0580025009.01	Chr5	12780774	12782699	Glutaredoxin
MsG0580025010.01	Chr5	12783605	12786643	Methyltransferase
MsG0580025011.01	Chr5	12802137	12803683	Protein SHI RELATED SEQUENCE
MsG0580025012.01	Chr5	12814855	12817412	unknown
MsG0580025013.01	Chr5	12818896	12822068	unknown
MsG0580025014.01	Chr5	12824614	12825631	unknown
MsG0580025015.01	Chr5	12828243	12831454	transposition, RNA-mediated
MsG0580025016.01	Chr5	12833771	12835183	unknown
MsG0580025017.01	Chr5	12835542	12836921	unknown
MsG0580025018.01	Chr5	12839476	12841401	unknown
MsG0580025019.01	Chr5	12852937	12854213	Protein SHI RELATED SEQUENCE
MsG0580025020.01	Chr5	12875074	12877232	Methyltransferase
MsG0580025021.01	Chr5	12878421	12880219	Glutaredoxin
MsG0580025022.01	Chr5	12885843	12886178	disease resistance
MsG0580025023.01	Chr5	12889078	12897084	Phosphatidylinositol phosphatidylcholine transfer protein
MsG0580025024.01	Chr5	12934298	12942554	Phosphatidylinositol phosphatidylcholine transfer protein
MsG0580025025.01	Chr5	12944138	12957139	Methyltransferase
MsG0580025026.01	Chr5	12951207	12953418	Glutaredoxin
MsG0580025027.01	Chr5	12971386	12972541	Belongs to the glycosyl hydrolase 9 (cellulase E) family
MsG0580025028.01	Chr5	12977194	12978810	Protein SHI RELATED SEQUENCE
MsG0580025029.01	Chr5	12990297	12998004	unknown
MsG0580025030.01	Chr5	12999146	13002212	EamA-like transporter family
MsG0580025031.01	Chr5	13006094	13008458	RTE1-HOMOLOG-like
MsG0580025032.01	Chr5	13009820	13012287	Belongs to the thioredoxin family
MsG0580025033.01	Chr5	13030006	13032011	Belongs to the class I-like SAM-binding methyltransferase superfamily. rRNA adenine N(6)-methyltransferase family
MsG0580025034.01	Chr5	13050084	13057268	TRAM domain
MsG0580025035.01	Chr5	13061426	13067626	D-2-hydroxyglutarate dehydrogenase
MsG0580025036.01	Chr5	13073004	13073930	Belongs to the ubiquitin-conjugating enzyme family
MsG0580025037.01	Chr5	13082635	13083518	Belongs to the glycosyl hydrolase 9 (cellulase E) family
MsG0580025038.01	Chr5	13087747	13099514	LRR receptor-like serine threonine-protein kinase
MsG0580025039.01	Chr5	13127066	13128430	Transcriptional activator that specifically binds 5'- GATA-3' or 5'-GAT-3' motifs within gene promoters
MsG0580025040.01	Chr5	13154161	13155584	Coiled-coil region of Oberon
MsG0580025041.01	Chr5	13176055	13179743	Belongs to the cytochrome P450 family
MsG0580025042.01	Chr5	13184491	13189051	Protein FMP32, mitochondrial-like
MsG0580025043.01	Chr5	13191970	13199411	Transmembrane and coiled-coil domain-containing protein
MsG0580025044.01	Chr5	13202996	13203388	Protein FAR1-RELATED SEQUENCE
MsG0580025045.01	Chr5	13218887	13221976	GYF domain
MsG0580025046.01	Chr5	13237968	13244742	zinc finger CCCH domain-containing protein
MsG0580025047.01	Chr5	13259368	13265074	UPF0183 protein
MsG0580025048.01	Chr5	13265932	13266996	serine protease
MsG0580025049.01	Chr5	13267649	13269004	serine protease
MsG0580025050.01	Chr5	13269136	13270358	serine protease
MsG0580025051.01	Chr5	13273531	13275942	F-box FBD LRR-repeat protein
MsG0580025052.01	Chr5	13281939	13283756	salt tolerance-like protein
MsG0580025053.01	Chr5	13293737	13311026	histone-lysine N-methyltransferase activity
MsG0580025054.01	Chr5	13327105	13330664	Belongs to the TRAFAC class myosin-kinesin ATPase superfamily. Kinesin family
MsG0580025055.01	Chr5	13330679	13332911	Belongs to the TRAFAC class myosin-kinesin ATPase superfamily. Kinesin family
MsG0580025056.01	Chr5	13345791	13349180	Belongs to the protein kinase superfamily. Ser Thr protein kinase family
MsG0580025057.01	Chr5	13388688	13389395	Viral movement protein (MP)
MsG0580025058.01	Chr5	13394812	13395351	Allows the formation of correctly charged Gln-tRNA(Gln) through the transamidation of misacylated Glu-tRNA(Gln) in chloroplasts and mitochondria. The reaction takes place in the presence of glutamine and ATP through an activated gamma-phospho- Glu-tRNA(Gln)
MsG0580025059.01	Chr5	13396258	13400535	Allows the formation of correctly charged Gln-tRNA(Gln) through the transamidation of misacylated Glu-tRNA(Gln) in chloroplasts and mitochondria. The reaction takes place in the presence of glutamine and ATP through an activated gamma-phospho- Glu-tRNA(Gln)
MsG0580025060.01	Chr5	13403894	13405317	F-box family
MsG0580025061.01	Chr5	13405340	13421850	f-box protein
MsG0580025062.01	Chr5	13428371	13428922	unknown
MsG0580025063.01	Chr5	13449974	13450291	unknown
MsG0580025064.01	Chr5	13464344	13467046	NAC domain-containing protein
MsG0580025065.01	Chr5	13497149	13497891	protein FAR1-RELATED SEQUENCE
MsG0580025066.01	Chr5	13510148	13510627	Belongs to the helicase family
MsG0580025067.01	Chr5	13511162	13511851	Belongs to the helicase family
MsG0580025068.01	Chr5	13514456	13515028	Histone H1
MsG0580025069.01	Chr5	13520616	13521094	unknown
MsG0580025070.01	Chr5	13525451	13525699	unknown
MsG0580025071.01	Chr5	13527146	13529048	GDP-mannose 4,6 dehydratase
MsG0580025072.01	Chr5	13534397	13536084	GDP-mannose 4,6 dehydratase
MsG0580025073.01	Chr5	13547025	13550198	60S ribosomal protein
MsG0580025074.01	Chr5	13553572	13556813	Filament-like plant protein
MsG0580025075.01	Chr5	13565966	13566280	Auxin-induced protein
MsG0580025076.01	Chr5	13569955	13571460	Domain of unknown function (DUF4283)
MsG0580025077.01	Chr5	13595985	13598927	f-box protein
MsG0580025078.01	Chr5	13603099	13606396	f-box protein
MsG0580025079.01	Chr5	13609998	13610576	Domain of unknown function (DUF4283)
MsG0580025080.01	Chr5	13615372	13619371	f-box protein
MsG0580025081.01	Chr5	13621909	13626228	f-box protein
MsG0580025082.01	Chr5	13628688	13630547	spliceosomal complex assembly
MsG0580025083.01	Chr5	13644797	13646608	ubiquitin protein ligase binding
MsG0580025084.01	Chr5	13650116	13652323	spliceosomal complex assembly
MsG0580025085.01	Chr5	13659054	13665278	Pentatricopeptide repeat-containing protein
MsG0580025086.01	Chr5	13667407	13679429	F-box family
MsG0580025087.01	Chr5	13683155	13683964	f-box protein
MsG0580025088.01	Chr5	13693575	13695090	Homeodomain
MsG0580025089.01	Chr5	13723864	13726441	Transcription initiation factor TFIID subunit
MsG0580025090.01	Chr5	13727566	13731245	WEB family
MsG0580025091.01	Chr5	13737681	13739639	Zinc knuckle family protein
MsG0580025092.01	Chr5	13752986	13777924	Belongs to the PI3 PI4-kinase family
MsG0580025093.01	Chr5	13780147	13781691	chalcone-flavanone isomerase family protein
MsG0580025094.01	Chr5	13783386	13785516	Belongs to the iron ascorbate-dependent oxidoreductase family
MsG0580025095.01	Chr5	13792505	13798844	Calcium-dependent protein kinase
MsG0580025096.01	Chr5	13800131	13802260	F-box family
MsG0580025097.01	Chr5	13806332	13811162	Ankyrin repeat domain-containing protein
MsG0580025098.01	Chr5	13815789	13819583	nucleobase-ascorbate transporter
MsG0580025099.01	Chr5	13831965	13832462	Chaperone protein DNAj
MsG0580025100.01	Chr5	13842113	13842319	Belongs to the helicase family
MsG0580025101.01	Chr5	13860735	13861235	Chaperone protein DNAj
MsG0580025102.01	Chr5	13866991	13867491	Chaperone protein DNAj
MsG0580025103.01	Chr5	13886026	13887819	Armadillo beta-catenin repeat family protein
MsG0580025104.01	Chr5	13894820	13895656	DNA recombination
MsG0580025105.01	Chr5	13899575	13903266	Ferredoxin-NADP reductase
MsG0580025106.01	Chr5	13907819	13910092	Thaumatin-like protein
MsG0580025107.01	Chr5	13915246	13915860	unknown
MsG0580025108.01	Chr5	13918947	13919234	Belongs to the helicase family
MsG0580025109.01	Chr5	13950647	13964892	Belongs to the helicase family
MsG0580025110.01	Chr5	13965859	13967074	Thaumatin-like protein
MsG0580025111.01	Chr5	13981150	13981557	Nodulin-like
MsG0580025112.01	Chr5	13983604	13987246	Nodulin-like
MsG0580025113.01	Chr5	13989219	13995173	Thiosulfate sulfurtransferase
MsG0580025114.01	Chr5	13997679	14005338	F-box kelch-repeat protein
MsG0580025115.01	Chr5	14010434	14015609	26S proteasome non-atpase regulatory subunit
MsG0580025116.01	Chr5	14020729	14026210	Senescence-associated protein
MsG0580025117.01	Chr5	14034056	14040996	Histidine kinase
MsG0580025118.01	Chr5	14043896	14047136	Belongs to the small heat shock protein (HSP20) family
MsG0580025119.01	Chr5	14051857	14054372	TMV resistance protein N-like
MsG0580025120.01	Chr5	14057508	14059683	Belongs to the peroxidase family
MsG0580025121.01	Chr5	14068975	14070126	unknown
MsG0580025122.01	Chr5	14084386	14085573	unknown
MsG0580025123.01	Chr5	14092663	14092938	Uncharacterized protein K02A2.6-like
MsG0580025124.01	Chr5	14105952	14110287	Protein of unknown function (DUF630)
MsG0580025125.01	Chr5	14126518	14128116	beta-galactosidase
MsG0580025126.01	Chr5	14136117	14138492	small GTPase mediated signal transduction
MsG0580025127.01	Chr5	14141219	14144112	Vacuolar protein sorting-associated protein
MsG0580025128.01	Chr5	14146661	14151327	Vacuolar protein sorting-associated protein
MsG0580025129.01	Chr5	14157116	14160132	Belongs to the 'GDSL' lipolytic enzyme family
MsG0580025130.01	Chr5	14169785	14171635	Belongs to the 'GDSL' lipolytic enzyme family
MsG0580025131.01	Chr5	14197870	14200134	Protein MID1-COMPLEMENTING ACTIVITY
MsG0580025132.01	Chr5	14203607	14206755	U4 U6 small nuclear ribonucleoprotein PRP4-like
MsG0580025133.01	Chr5	14209835	14220865	Diaminopimelate decarboxylase
MsG0580025134.01	Chr5	14224054	14225391	Belongs to the SKP1 family
MsG0580025135.01	Chr5	14231122	14232421	unknown
MsG0580025136.01	Chr5	14237634	14238038	f-box protein
MsG0580025137.01	Chr5	14240403	14241577	Protein preY, mitochondrial
MsG0580025138.01	Chr5	14254606	14255211	basic region leucin zipper
MsG0580025139.01	Chr5	14259386	14259727	GRF zinc finger containing protein
MsG0580025140.01	Chr5	14274235	14279660	La-related protein
MsG0580025141.01	Chr5	14290270	14292662	Methyltransferase-like protein
MsG0580025142.01	Chr5	14306702	14307325	f-box protein
MsG0580025143.01	Chr5	14331232	14333254	NEP1-interacting protein
MsG0580025144.01	Chr5	14346425	14354533	Catalyzes the isomerization of citrate to isocitrate via cis-aconitate
MsG0580025145.01	Chr5	14371735	14373944	unknown
MsG0580025146.01	Chr5	14382937	14383317	protein At4g08330, chloroplastic-like
MsG0580025147.01	Chr5	14384150	14384488	F-box Kelch-repeat protein
MsG0580025148.01	Chr5	14398837	14411927	DNA-dependent RNA polymerase catalyzes the transcription of DNA into RNA using the four ribonucleoside triphosphates as substrates
MsG0580025149.01	Chr5	14415500	14417581	Pentatricopeptide repeat-containing protein
MsG0580025150.01	Chr5	14424256	14447670	Phospholipase D
MsG0580025151.01	Chr5	14483398	14492030	Serine threonine-protein kinase
MsG0580025152.01	Chr5	14496998	14499354	Thiosulfate sulfurtransferase 16
MsG0580025153.01	Chr5	14499904	14503493	Thiol-disulfide oxidoreductase
MsG0580025154.01	Chr5	14527220	14538593	Catalyzes the attachment of alanine to tRNA(Ala) in a two-step reaction alanine is first activated by ATP to form Ala- AMP and then transferred to the acceptor end of tRNA(Ala). Also edits incorrectly charged tRNA(Ala) via its editing domain
MsG0580025155.01	Chr5	14566885	14579309	Ganglioside-induced differentiation-associated protein
MsG0580025156.01	Chr5	14581512	14587560	Lysine histidine transporter-like
MsG0580025157.01	Chr5	14606517	14610710	Lysine histidine transporter-like
MsG0580025158.01	Chr5	14639856	14640728	BEST Arabidopsis thaliana protein match is Arabidopsis protein of
MsG0580025159.01	Chr5	14641594	14642023	unknown
MsG0580025160.01	Chr5	14642773	14644840	ADP binding
MsG0580025161.01	Chr5	14645890	14646750	BEST Arabidopsis thaliana protein match is Arabidopsis protein of
MsG0580025162.01	Chr5	14656507	14656911	BEST Arabidopsis thaliana protein match is Arabidopsis protein of
MsG0580025163.01	Chr5	14656980	14657366	BEST Arabidopsis thaliana protein match is Arabidopsis protein of
MsG0580025164.01	Chr5	14661762	14662007	50S ribosomal protein
MsG0580025165.01	Chr5	14663100	14663960	BEST Arabidopsis thaliana protein match is Arabidopsis protein of
MsG0580025166.01	Chr5	14665890	14666750	BEST Arabidopsis thaliana protein match is Arabidopsis protein of
MsG0580025167.01	Chr5	14683003	14683863	BEST Arabidopsis thaliana protein match is Arabidopsis protein of
MsG0580025168.01	Chr5	14686213	14687070	BEST Arabidopsis thaliana protein match is Arabidopsis protein of
MsG0580025169.01	Chr5	14688006	14689978	protein At2g39795, mitochondrial-like
MsG0580025170.01	Chr5	14699758	14700435	BEST Arabidopsis thaliana protein match is Arabidopsis protein of
MsG0580025171.01	Chr5	14714092	14714811	chitin binding
MsG0580025172.01	Chr5	14720747	14721616	BEST Arabidopsis thaliana protein match is Arabidopsis protein of
MsG0580025173.01	Chr5	14733660	14740919	BEST Arabidopsis thaliana protein match is Arabidopsis protein of
MsG0580025174.01	Chr5	14747223	14748095	BEST Arabidopsis thaliana protein match is Arabidopsis protein of
MsG0580025175.01	Chr5	14753578	14754435	BEST Arabidopsis thaliana protein match is Arabidopsis protein of
MsG0580025176.01	Chr5	14770038	14770955	Arabidopsis protein of unknown function
MsG0580025177.01	Chr5	14776314	14782566	DNA (cytosine-5)-methyltransferase
MsG0580025178.01	Chr5	14784810	14786770	Belongs to the cytochrome P450 family
MsG0580025179.01	Chr5	14801988	14802191	unknown
MsG0580025180.01	Chr5	14811712	14818235	acyl-activating enzyme 1
MsG0580025181.01	Chr5	14819512	14824255	Isocitrate dehydrogenase NAD regulatory subunit 1
MsG0580025182.01	Chr5	14824276	14824479	Isocitrate dehydrogenase NAD regulatory subunit 1
MsG0580025183.01	Chr5	14830528	14836399	Serine acetyltransferase
MsG0580025184.01	Chr5	14838745	14851106	golgin-97, RanBP2alpha,Imh1p and p230/golgin-245
MsG0580025185.01	Chr5	14858015	14858785	cysteine-rich RLK (RECEPTOR-like protein kinase) 8
MsG0580025186.01	Chr5	14878620	14896906	Belongs to the tRNA nucleotidyltransferase poly(A) polymerase family
MsG0580025187.01	Chr5	14900315	14906848	Ubiquitin domain-containing protein
MsG0580025188.01	Chr5	14945810	14947584	strictosidine synthase activity
MsG0580025189.01	Chr5	14989816	14991945	unknown
MsG0580025190.01	Chr5	14996665	14997150	Uncharacterized protein K02A2.6-like
MsG0580025191.01	Chr5	15033398	15045861	Belongs to the protein kinase superfamily
MsG0580025192.01	Chr5	15061489	15064169	DNA recombination
MsG0580025193.01	Chr5	15066700	15072775	Plant lipoxygenase may be involved in a number of diverse aspects of plant physiology including growth and development, pest resistance, and senescence or responses to wounding
MsG0580025194.01	Chr5	15075735	15075920	DNA recombination
MsG0580025195.01	Chr5	15079078	15097218	unknown
MsG0580025196.01	Chr5	15100813	15102199	F-box LRR-repeat protein
MsG0580025197.01	Chr5	15108130	15110869	RWP-RK domain
MsG0580025198.01	Chr5	15144781	15145532	unknown
MsG0580025199.01	Chr5	15146779	15147018	unknown
MsG0580025200.01	Chr5	15163488	15166644	RWP-RK domain
MsG0580025201.01	Chr5	15181309	15201352	beta-galactosidase
MsG0580025202.01	Chr5	15209295	15223669	Rab proteins geranylgeranyltransferase component
MsG0580025203.01	Chr5	15228949	15234819	Cancer-related
MsG0580025204.01	Chr5	15235300	15241836	WD40 repeats
MsG0580025205.01	Chr5	15266914	15268506	DNA recombination
MsG0580025206.01	Chr5	15302650	15307823	Domain of unknown function (DUF4378)
MsG0580025207.01	Chr5	15316078	15326050	DNA mismatch repair protein
MsG0580025208.01	Chr5	15339908	15341086	F-box and associated interaction domains-containing protein
MsG0580025209.01	Chr5	15343665	15347532	Belongs to the protein kinase superfamily
MsG0580025210.01	Chr5	15360114	15361391	Amino acid transporter
MsG0580025211.01	Chr5	15367674	15369758	Pentatricopeptide repeat-containing protein
MsG0580025212.01	Chr5	15374432	15375709	Amino acid transporter
MsG0580025213.01	Chr5	15378530	15380104	Pentatricopeptide repeat-containing protein
MsG0580025214.01	Chr5	15381867	15385022	phosphatase 2c
MsG0580025215.01	Chr5	15390472	15394532	Glutamate-gated receptor that probably acts as non- selective cation channel
MsG0580025216.01	Chr5	15396056	15397762	Pentatricopeptide repeat-containing protein
MsG0580025217.01	Chr5	15403655	15404941	Acyl-CoA N-acyltransferase with RING FYVE PHD-type zinc finger protein
MsG0580025218.01	Chr5	15407886	15409774	Belongs to the protein kinase superfamily. Ser Thr protein kinase family
MsG0580025219.01	Chr5	15409885	15413934	Belongs to the protein kinase superfamily. Ser Thr protein kinase family
MsG0580025220.01	Chr5	15433496	15434782	Acyl-CoA N-acyltransferase with RING FYVE PHD-type zinc finger protein
MsG0580025221.01	Chr5	15435699	15442035	Serine threonine-protein kinase endoribonuclease
MsG0580025222.01	Chr5	15447062	15447819	protein FAR1-RELATED SEQUENCE
MsG0580025223.01	Chr5	15453943	15454551	Domain of unknown function (DUF4283)
MsG0580025224.01	Chr5	15464852	15467503	Transporter
MsG0580025225.01	Chr5	15487892	15503563	Transporter
MsG0580025226.01	Chr5	15521108	15527752	May be involved in modulation of pathogen defense and leaf cell death
MsG0580025227.01	Chr5	15537760	15538413	RING-H2 finger protein
MsG0580025228.01	Chr5	15544245	15545309	Domain of unknown function (DUF4283)
MsG0580025229.01	Chr5	15549123	15554116	Belongs to the major facilitator superfamily. Sugar transporter (TC 2.A.1.1) family
MsG0580025230.01	Chr5	15584089	15584642	DNA recombination
MsG0580025231.01	Chr5	15592418	15595212	Belongs to the mitochondrial carrier (TC 2.A.29) family
MsG0580025232.01	Chr5	15608426	15611712	Plant intracellular ras-group-related LRR protein
MsG0580025233.01	Chr5	15625548	15628526	Protein TIC 20-IV, chloroplastic-like
MsG0580025234.01	Chr5	15672068	15675816	Belongs to the cytochrome P450 family
MsG0580025235.01	Chr5	15680492	15685049	Protein FMP32, mitochondrial-like
MsG0580025236.01	Chr5	15689531	15708914	GYF domain
MsG0580025237.01	Chr5	15723529	15730119	zinc finger CCCH domain-containing protein
MsG0580025239.01	Chr5	15741306	15749767	UPF0183 protein
MsG0580025238.01	Chr5	15748668	15761429	UPF0183 protein
MsG0580025240.01	Chr5	15764525	15766360	Heavy metal-associated isoprenylated plant protein
MsG0580025241.01	Chr5	15773192	15778536	UPF0420 protein C16orf58 homolog
MsG0580025242.01	Chr5	15778615	15778830	unknown
MsG0580025246.01	Chr5	15788766	15805818	JmjC domain-containing protein
MsG0580025243.01	Chr5	15788833	15792084	JmjC domain-containing protein
MsG0580025244.01	Chr5	15793805	15794819	Pentatricopeptide repeat-containing protein
MsG0580025245.01	Chr5	15804974	15805321	Mitochondrial GTPase that catalyzes the GTP-dependent ribosomal translocation step during translation elongation. During this step, the ribosome changes from the pre-translocational (PRE) to the post-translocational (POST) state as the newly formed A- site-bound peptidyl-tRNA and P-site-bound deacylated tRNA move to the P and E sites, respectively. Catalyzes the coordinated movement of the two tR…
MsG0580025247.01	Chr5	15805385	15812661	Ankyrin repeat domain-containing protein
MsG0580025248.01	Chr5	15816158	15818036	unknown
MsG0580025249.01	Chr5	15853192	15853398	Ribonuclease H protein
MsG0580025250.01	Chr5	15864070	15871322	Toll - interleukin 1 - resistance
MsG0580025251.01	Chr5	15871376	15872553	Toll - interleukin 1 - resistance
MsG0580025252.01	Chr5	15897024	15906989	AarF domain-containing protein kinase
MsG0580025253.01	Chr5	15914953	15917611	TMV resistance protein N-like
MsG0580025254.01	Chr5	15923158	15923370	FAR1 DNA-binding domain
MsG0580025255.01	Chr5	15989446	15992386	unknown
MsG0580025256.01	Chr5	16030305	16031574	carotenoid cleavage dioxygenase 4
MsG0580025257.01	Chr5	16044340	16045249	transposition, RNA-mediated
MsG0580025258.01	Chr5	16058690	16058953	Belongs to the histone H2A family
MsG0580025259.01	Chr5	16068021	16069262	carotenoid cleavage dioxygenase 4
MsG0580025260.01	Chr5	16072074	16083828	Belongs to the GDA1 CD39 NTPase family
MsG0580025261.01	Chr5	16085215	16089286	Phosphoribosylamine--glycine ligase
MsG0580025262.01	Chr5	16097837	16101661	WAT1-related protein
MsG0580025263.01	Chr5	16130788	16139049	Conserved oligomeric Golgi complex subunit
MsG0580025264.01	Chr5	16151120	16156360	protein FAR1-RELATED SEQUENCE
MsG0580025265.01	Chr5	16185602	16188094	ABC transporter G family member
MsG0580025266.01	Chr5	16203537	16203794	NDH shuttles electrons from NAD(P)H plastoquinone, via FMN and iron-sulfur (Fe-S) centers, to quinones in the photosynthetic chain and possibly in a chloroplast respiratory chain. The immediate electron acceptor for the enzyme in this species is believed to be plastoquinone. Couples the redox reaction to proton translocation, and thus conserves the redox energy in a proton gradient
MsG0580025267.01	Chr5	16207492	16209291	Upstream activation factor subunit
MsG0580025268.01	Chr5	16212095	16213675	SWIB/MDM2 domain
MsG0580025269.01	Chr5	16220892	16222527	f-box protein
MsG0580025270.01	Chr5	16223533	16224788	f-box protein
MsG0580025271.01	Chr5	16232019	16233900	Glycine-rich protein A3-like
MsG0580025272.01	Chr5	16235236	16242840	Pentatricopeptide repeat-containing protein
MsG0580025273.01	Chr5	16243049	16244147	Nucleotide-diphospho-sugar transferase
MsG0580025274.01	Chr5	16310674	16313951	Belongs to the cytochrome P450 family
MsG0580025275.01	Chr5	16327873	16331191	Decapping 5-like
MsG0580025276.01	Chr5	16332007	16333624	Protein of unknown function (DUF1218)
MsG0580025277.01	Chr5	16336373	16347715	Long-chain-alcohol oxidase
MsG0580025278.01	Chr5	16382421	16383023	calcium-binding protein
MsG0580025279.01	Chr5	16387777	16395933	DEAD-box ATP-dependent RNA helicase
MsG0580025280.01	Chr5	16423753	16426296	Uncharacterized protein family, UPF0114
MsG0580025281.01	Chr5	16429919	16430614	late embryogenesis abundant protein
MsG0580025282.01	Chr5	16438209	16442564	unknown
MsG0580025283.01	Chr5	16470587	16472021	Coiled-coil region of Oberon
MsG0580025284.01	Chr5	16478946	16479221	Uncharacterized protein K02A2.6-like
MsG0580025285.01	Chr5	16492094	16494555	G-quadruplex DNA unwinding
MsG0580025286.01	Chr5	16495804	16502396	Belongs to the helicase family
MsG0580025287.01	Chr5	16509799	16522830	beta-galactosidase
MsG0580025288.01	Chr5	16536530	16539627	Belongs to the protein kinase superfamily. Ser Thr protein kinase family
MsG0580025289.01	Chr5	16549279	16550242	unknown
MsG0580025290.01	Chr5	16550362	16550703	unknown
MsG0580025291.01	Chr5	16579419	16582959	1-aminocyclopropane-1-carboxylate
MsG0580025292.01	Chr5	16590501	16592306	Belongs to the protein kinase superfamily. Ser Thr protein kinase family
MsG0580025293.01	Chr5	16592440	16598066	Belongs to the protein kinase superfamily. Ser Thr protein kinase family
MsG0580025294.01	Chr5	16602914	16605498	Belongs to the protein kinase superfamily. Ser Thr protein kinase family
MsG0580025295.01	Chr5	16606689	16615849	Rop guanine nucleotide exchange factor
MsG0580025296.01	Chr5	16629761	16637397	unknown
MsG0580025297.01	Chr5	16637418	16646457	Belongs to the protein kinase superfamily. Ser Thr protein kinase family
MsG0580025298.01	Chr5	16651297	16652499	Belongs to the protein kinase superfamily. Ser Thr protein kinase family
MsG0580025299.01	Chr5	16656074	16659148	Belongs to the protein kinase superfamily. Ser Thr protein kinase family
MsG0580025300.01	Chr5	16665416	16667103	Belongs to the helicase family
MsG0580025301.01	Chr5	16680894	16683322	Belongs to the protein kinase superfamily. Ser Thr protein kinase family
MsG0580025302.01	Chr5	16697564	16701653	Alkylated DNA repair protein alkB homolog
MsG0580025303.01	Chr5	16715057	16719450	DNA-directed RNA polymerase III subunit
MsG0580025304.01	Chr5	16728885	16729280	Belongs to the syntaxin family
MsG0580025305.01	Chr5	16744952	16745722	DNA-directed RNA polymerase III subunit
MsG0580025306.01	Chr5	16774818	16785466	vacuolar protein sorting-associated protein 18 homolog
MsG0580025307.01	Chr5	16797481	16800008	Belongs to the protein kinase superfamily. Ser Thr protein kinase family
MsG0580025308.01	Chr5	16800240	16800719	Belongs to the protein kinase superfamily. Ser Thr protein kinase family
MsG0580025309.01	Chr5	16809614	16810127	Belongs to the peptidase S10 family
MsG0580025310.01	Chr5	16818146	16821401	Belongs to the protein kinase superfamily. Ser Thr protein kinase family
MsG0580025311.01	Chr5	16822237	16828937	Beta-amylase
MsG0580025312.01	Chr5	16832183	16836683	RING-like zinc finger
MsG0580025313.01	Chr5	16849077	16853272	Hydrolyzes acetyl esters in homogalacturonan regions of pectin. In type I primary cell wall, galacturonic acid residues of pectin can be acetylated at the O-2 and O-3 positions. Decreasing the degree of acetylation of pectin gels in vitro alters their physical properties
MsG0580025314.01	Chr5	16858452	16865217	Carbon catabolite repressor protein 4 homolog
MsG0580025315.01	Chr5	16869196	16869600	unknown
MsG0580025316.01	Chr5	16878547	16879923	Anthranilate N-benzoyltransferase protein
MsG0580025317.01	Chr5	16885062	16890210	Nodulin-like
MsG0580025318.01	Chr5	16890520	16891977	Glycosyltransferase Family 4
MsG0580025319.01	Chr5	16893483	16895898	Belongs to the protein kinase superfamily
MsG0580025320.01	Chr5	16910939	16916372	Belongs to the disease resistance NB-LRR family
MsG0580025321.01	Chr5	16929268	16933485	Src homology 3 domains
MsG0580025322.01	Chr5	16938643	16939254	A reductase
MsG0580025323.01	Chr5	16939463	16939720	A reductase
MsG0580025324.01	Chr5	16942683	16944156	A reductase
MsG0580025325.01	Chr5	16945442	16948894	LRR receptor-like serine threonine-protein kinase FEI
MsG0580025326.01	Chr5	16958719	16959024	Belongs to the cytochrome P450 family
MsG0580025327.01	Chr5	16971811	16974955	Zinc-finger of C2H2 type
MsG0580025328.01	Chr5	16980570	16982847	Trihelix transcription factor
MsG0580025329.01	Chr5	16987714	16990574	ankyrin repeat
MsG0580025330.01	Chr5	16998746	16999978	F-box kelch-repeat protein
MsG0580025331.01	Chr5	17002697	17003242	Belongs to the helicase family
MsG0580025332.01	Chr5	17008451	17020091	Belongs to the helicase family. RecQ subfamily
