# Supplementary material for: Conjunctive Analyses of BSA-Seq and BSR-Seq Unveil the Msβ-GAL and MsJMT as Key Candidate Genes for Cytoplasmic Male Sterility in Alfalfa (Medicago sativa L.)
Source: Int J Mol Sci. 2022 Jun 28;23(13):7172. doi: 10.3390/ijms23137172 (PMC9266382; doi:10.3390/ijms23137172)
Supplement: Supplementary file 1 [file ijms-23-07172-s001.zip › Supplementary dataset S2.xlsx]

## Sheet: T01-vs-T02
#ID	T02_Count	T01_Count	T02_FPKM	T01_FPKM	FDR	log2FC	regulated
c100002.graph_c0	4	54	0.42	6.32	4.82475e-06	3.50393	up
c100024.graph_c1	2	25	0.1	1.37	0.00248444	3.1032	up
c100037.graph_c1	66	323	4.48	24.24	7.80021e-06	2.40643	up
c100037.graph_c3	30	121	4.58	20.37	0.000742058	2.10195	up
c100040.graph_c0	11	113	0.59	6.71	8.1421e-08	3.34734	up
c100040.graph_c1	7	101	0.61	9.22	1.12202e-08	3.75116	up
c100040.graph_c2	0	65	0	5.59	1.7187e-10	5.74217	up
c100049.graph_c0	244	814	11.13	30.73	0.000987439	1.87171	up
c100066.graph_c0	21	253	1.07	14.26	5.17135e-11	3.64639	up
c100079.graph_c0	11	75	1.62	11.15	3.99175e-05	2.76387	up
c100094.graph_c0	47	149	2.14	7.37	0.00574879	1.77467	up
c100125.graph_c0	100	2409	15.7	368.2	0	4.71097	up
c100131.graph_c0	0	29	0	1.47	1.47928e-05	4.61086	up
c100205.graph_c0	64	205	5.15	18.24	0.0034089	1.79716	up
c100253.graph_c0	0	45	0	5.47	5.12488e-08	5.22358	up
c100264.graph_c0	0	44	0	1.89	7.0593e-08	5.19204	up
c100275.graph_c0	4	144	1.23	9.9	2.95763e-13	4.89863	up
c100314.graph_c0	3	47	0.3	5.22	8.25692e-06	3.60616	up
c100325.graph_c0	0	52	0	5.74	6.04091e-09	5.42696	up
c100358.graph_c1	180	582	11.49	41.09	0.00157486	1.82461	up
c100384.graph_c1	10	102	0.59	4.89	1.83737e-07	3.32295	up
c100419.graph_c0	0	20	0	2.25	0.000679762	4.10113	up
c100437.graph_c0	0	64	0	7.91	2.22298e-10	5.72022	up
c100452.graph_c0	0	47	0	4.18	2.73236e-08	5.28467	up
c100468.graph_c0	393	1827	43.98	225.52	5.63171e-06	2.35226	up
c100513.graph_c0	0	30	0	2.15	9.99025e-06	4.6578	up
c100514.graph_c0	0	21	0	4.82	0.000431664	4.16751	up
c100533.graph_c0	46	379	1.26	11.5	1.98305e-09	3.14447	up
c100548.graph_c0	8	46	0.46	2.86	0.00169837	2.47429	up
c100561.graph_c0	0	22	0	1.45	0.000276245	4.23097	up
c100565.graph_c0	0	72	0	3.4	3.03605e-11	5.8871	up
c100598.graph_c0	0	21	0	1.25	0.000431664	4.16751	up
c100657.graph_c0	0	210	0	8.84	0	7.41531	up
c100695.graph_c0	0	17	0	2.3	0.00278655	3.88142	up
c100703.graph_c0	2	22	0.27	3.25	0.0077002	2.92802	up
c100709.graph_c0	0	41	0	5.51	1.89028e-07	5.09304	up
c100710.graph_c0	1	32	0.08	2.83	3.9875e-05	3.95351	up
c100723.graph_c1	15	66	1.85	8.97	0.00226691	2.17823	up
c100732.graph_c1	0	18	0	0.68	0.00172679	3.95844	up
c100766.graph_c0	0	20	0	2.26	0.000679762	4.10113	up
c100772.graph_c0	0	89	0	10.62	6.88005e-13	6.18824	up
c100788.graph_c0	4	135	0.31	11.44	1.05183e-12	4.80634	up
c100788.graph_c1	0	25	0	4.37	7.56628e-05	4.40615	up
c100797.graph_c0	1	38	0.11	4.53	4.98507e-06	4.19293	up
c100799.graph_c0	0	20	0	3.32	0.000679762	4.10113	up
c100805.graph_c1	3	63	0.29	5.27	1.29804e-07	4.01942	up
c100833.graph_c0	532	2145	14.4	64.19	6.22707e-05	2.14802	up
c100839.graph_c0	11	58	0.52	3.03	0.00100725	2.39988	up
c100853.graph_c0	0	355	0	13.27	0	8.16928	up
c100865.graph_c0	0	65	0	5.39	1.7187e-10	5.74217	up
c100923.graph_c0	4	38	0.56	2.13	0.000379846	3.01052	up
c100928.graph_c1	41	131	2.95	10.48	0.00648249	1.78166	up
c100940.graph_c0	31	137	2.32	11.34	0.000203052	2.23413	up
c100940.graph_c1	13	198	0.65	10.91	1.7257e-11	3.93346	up
c100940.graph_c2	149	513	3.97	15.14	0.000699693	1.91339	up
c100955.graph_c1	3	39	0.63	8.95	8.48892e-05	3.34454	up
c100985.graph_c0	0	34	0	4.41	2.19926e-06	4.83163	up
c100991.graph_c2	2	22	0.17	5.59	0.0077002	2.92802	up
c101029.graph_c0	10	59	1.07	7.64	0.000420829	2.54572	up
c101039.graph_c0	3	33	0.22	1.93	0.000554423	3.11158	up
c101040.graph_c1	1	21	0.1	2.32	0.00285317	3.37369	up
c101050.graph_c0	0	50	0	7.61	1.09334e-08	5.37172	up
c101086.graph_c0	0	92	0	8.14	3.71925e-13	6.23543	up
c101114.graph_c1	17	72	3.48	15.39	0.00225767	2.13518	up
c101115.graph_c0	6	52	0.44	3.99	7.31243e-05	2.99347	up
c101136.graph_c0	27	208	1.27	10.85	5.53827e-08	3.02246	up
c101149.graph_c0	69	879	6.35	107.13	7.40519e-14	3.78441	up
c101159.graph_c0	0	17	0	3.12	0.00278655	3.88142	up
c101160.graph_c0	317	1154	8.91	35.94	0.000279299	1.99885	up
c101168.graph_c0	14	128	0.77	8.11	1.08266e-07	3.21189	up
c101185.graph_c0	0	229	0	19.08	0	7.53957	up
c101201.graph_c0	78	385	7.06	35.12	5.16084e-06	2.42235	up
c101202.graph_c0	0	150	0	17.61	0	6.93326	up
c101207.graph_c0	10	54	1.27	5.14	0.00118239	2.4207	up
c101215.graph_c0	15	59	1.17	5.08	0.0075781	2.01962	up
c101227.graph_c1	32	117	3.58	14.54	0.00214826	1.96477	up
c101235.graph_c0	0	17	0	2.34	0.00278655	3.88142	up
c101243.graph_c0	3	46	0.17	2.82	1.09379e-05	3.57593	up
c101257.graph_c0	75	283	3.67	15.4	0.000325761	2.03555	up
c101261.graph_c0	233	1661	8.35	65.91	2.31262e-09	2.96571	up
c101263.graph_c0	0	47	0	5.31	2.73236e-08	5.28467	up
c101291.graph_c0	2	46	0.29	7.24	2.42403e-06	3.9515	up
c101307.graph_c0	525	2201	21.4	99.26	3.30517e-05	2.20424	up
c101330.graph_c0	0	427	0	31.5	0	8.43486	up
c101331.graph_c0	0	29	0	2.04	1.47928e-05	4.61086	up
c101345.graph_c0	120	391	12.45	44.78	0.00163948	1.8318	up
c101378.graph_c4	12	55	0.99	4.83	0.00333224	2.21269	up
c101385.graph_c0	8	108	0.5	7.52	1.04945e-08	3.68375	up
c101397.graph_c0	10	108	1.62	21.07	7.21699e-08	3.40445	up
c101417.graph_c0	99	293	6.02	19.69	0.00619904	1.69116	up
c101426.graph_c0	0	28	0	0.72	2.2036e-05	4.56234	up
c101435.graph_c0	1	270	0.1	30.69	0	6.98218	up
c101461.graph_c0	27	175	1.94	13.91	1.03339e-06	2.77484	up
c101461.graph_c1	17	124	0.69	14.55	1.35832e-06	2.90919	up
c101470.graph_c0	50	399	2.76	24.49	2.78863e-09	3.10146	up
c101527.graph_c0	9	54	2.18	11.11	0.000585926	2.55361	up
c101530.graph_c0	25	150	1.66	11.04	4.82017e-06	2.65963	up
c101532.graph_c0	0	18	0	1.33	0.00172679	3.95844	up
c101557.graph_c0	0	49	0	2.38	1.47846e-08	5.34328	up
c101575.graph_c0	0	18	0	1.71	0.00172679	3.95844	up
c101596.graph_c0	0	94	0	4.66	2.48801e-13	6.26605	up
c101607.graph_c0	0	20	0	2.86	0.000679762	4.10113	up
c101645.graph_c0	0	265	0	12.34	0	7.74916	up
c101655.graph_c0	2	61	0.17	6.18	4.12394e-08	4.34935	up
c101669.graph_c0	8	121	0.24	3.96	1.44195e-09	3.84597	up
c101676.graph_c0	38	954	2.01	96.43	0	4.74035	up
c101712.graph_c0	0	69	0	4.9	6.29364e-11	5.82676	up
c101713.graph_c0	0	19	0	3.79	0.00107901	4.03155	up
c101713.graph_c1	12	55	0.6	3.02	0.00333224	2.21269	up
c101741.graph_c0	1	57	0.09	5.74	1.68374e-08	4.76264	up
c101757.graph_c0	0	35	0	3.13	1.52668e-06	4.872	up
c101762.graph_c0	0	18	0	1.03	0.00172679	3.95844	up
c101772.graph_c0	631	2280	24.97	99.7	0.000359642	1.99039	up
c101778.graph_c0	0	25	0	3.63	7.56628e-05	4.40615	up
c101782.graph_c0	1065	3531	26.66	97.8	0.00156695	1.86729	up
c101787.graph_c0	6	35	0.43	3.13	0.00586818	2.43852	up
c101808.graph_c1	0	18	0	3.22	0.00172679	3.95844	up
c101843.graph_c0	0	72	0	5.35	3.03605e-11	5.8871	up
c101861.graph_c0	0	88	0	4.55	8.47322e-13	6.17217	up
c101866.graph_c0	10	1483	0.58	95.5	0	7.16863	up
c101894.graph_c0	0	24	0	2.35	0.000115681	4.35009	up
c101925.graph_c0	139	683	4.49	24.45	2.92342e-06	2.42474	up
c101926.graph_c0	3	25	0.17	1.46	0.00809606	2.72763	up
c101931.graph_c2	205	588	7.9	24.76	0.00737774	1.65307	up
c101935.graph_c0	66	216	5.46	19.58	0.0025205	1.82865	up
c101945.graph_c0	32	497	3.08	49.42	2.24265e-14	4.03991	up
c101945.graph_c2	52	1031	6.95	152	0	4.41319	up
c101959.graph_c0	1	78	0.09	6.5	9.9179e-11	5.20688	up
c102002.graph_c0	61	1032	4.26	79.73	2.22045e-16	4.18974	up
c102047.graph_c0	80	379	7.41	46.61	9.66589e-06	2.36386	up
c102062.graph_c0	0	133	0	8.09	3.33067e-16	6.76123	up
c102066.graph_c0	54	532	3.06	33.39	3.47207e-11	3.40719	up
c102080.graph_c0	0	59	0	5.19	8.36947e-10	5.60518	up
c102084.graph_c0	0	45	0	3.06	5.12488e-08	5.22358	up
c102113.graph_c0	4	28	0.66	4.21	0.00812894	2.5861	up
c102121.graph_c0	190	1248	7.22	52.51	1.25617e-08	2.84607	up
c102137.graph_c1	25	278	1.08	13.3	8.82885e-11	3.54431	up
c102158.graph_c0	5	51	0.64	7.27	3.33443e-05	3.1767	up
c102182.graph_c0	5	52	0.65	3.95	2.59436e-05	3.20406	up
c102198.graph_c0	0	46	0	3.03	3.73499e-08	5.25445	up
c102228.graph_c0	250	717	8.67	27.61	0.00740323	1.65409	up
c102233.graph_c0	0	91	0	6.94	4.55858e-13	6.21987	up
c102250.graph_c0	2	24	0.24	3.22	0.00360868	3.04714	up
c102264.graph_c0	171	691	11.81	52.81	6.21384e-05	2.14522	up
c102291.graph_c0	50	268	6	29.64	3.19178e-06	2.52948	up
c102295.graph_c1	0	17	0	3.77	0.00278655	3.88142	up
c102308.graph_c0	23	80	2.47	9.97	0.00824349	1.87686	up
c102317.graph_c0	10	62	0.9	6.15	0.000229567	2.61584	up
c102327.graph_c0	0	67	0	10.84	1.03505e-10	5.78508	up
c102337.graph_c0	2	42	0.26	6.42	8.02434e-06	3.82385	up
c102361.graph_c0	223	724	5.82	20.92	0.00144715	1.83202	up
c102366.graph_c0	3	146	0.1	5.2	4.14113e-14	5.21607	up
c102370.graph_c0	24	104	1.63	7.9	0.000559461	2.19225	up
c102390.graph_c0	5	31	0.44	1.72	0.00796923	2.48036	up
c102398.graph_c0	84	311	4.37	19.68	0.000374801	2.01036	up
c102404.graph_c0	226	925	19.3	87.29	4.68966e-05	2.16579	up
c102409.graph_c0	0	70	0	2.62	4.92483e-11	5.84715	up
c102493.graph_c0	466	5760	14.49	197.97	1.73195e-14	3.76317	up
c102503.graph_c0	0	39	0	5.19	3.72338e-07	5.02306	up
c102519.graph_c1	537	1565	22.78	79.94	0.00706014	1.68005	up
c102523.graph_c1	27	257	2.53	14.11	1.17147e-09	3.32602	up
c102537.graph_c0	7	96	0.67	10.06	2.63066e-08	3.67882	up
c102538.graph_c1	0	58	0	6.39	1.1001e-09	5.58103	up
c102569.graph_c0	0	98	0	5.92	1.13354e-13	6.3254	up
c102592.graph_c0	1	54	0.03	1.93	3.8298e-08	4.68634	up
c102602.graph_c0	67	224	4.85	17.56	0.00189086	1.85956	up
c102625.graph_c0	6	44	1.57	12.23	0.00053828	2.75855	up
c102628.graph_c0	260	745	10.01	32.54	0.00750902	1.65298	up
c102648.graph_c0	0	44	0	8.81	7.0593e-08	5.19204	up
c102680.graph_c0	0	114	0	4.2	6.10623e-15	6.54106	up
c102684.graph_c1	971	2892	163	534.35	0.00666701	1.71252	up
c102708.graph_c0	35	298	2.21	20.77	2.935e-09	3.18015	up
c102749.graph_c0	34	396	3.82	49.07	7.08789e-12	3.62909	up
c102783.graph_c0	9	44	0.61	3.65	0.00541891	2.26548	up
c102791.graph_c0	23	995	0.85	41.14	0	5.49313	up
c102805.graph_c0	0	23	0	1.87	0.000178115	4.29176	up
c102848.graph_c0	9	117	0.26	4.1	7.26918e-09	3.65157	up
c102852.graph_c0	1	23	0.27	2.35	0.00125044	3.49794	up
c102857.graph_c0	0	25	0	1.41	7.56628e-05	4.40615	up
c102859.graph_c1	15	60	1.8	7.94	0.00636939	2.04338	up
c102867.graph_c1	90	795	6.59	64.31	8.80936e-11	3.26292	up
c102888.graph_c0	5	135	0.53	15.52	4.69746e-12	4.55967	up
c102910.graph_c1	0	461	0	41.04	0	8.54508	up
c102922.graph_c0	0	59	0	10.33	8.36947e-10	5.60518	up
c102933.graph_c0	63	185	5.03	20.18	0.00970094	1.67224	up
c102945.graph_c0	0	347	0	24.5	0	8.13652	up
c102947.graph_c0	11	76	1.79	7.59	3.33255e-05	2.78267	up
c102959.graph_c0	38	135	3.08	11.6	0.00212241	1.93061	up
c103026.graph_c0	0	70	0	5.2	4.92483e-11	5.84715	up
c103032.graph_c0	4	35	0.78	3.59	0.000926997	2.89577	up
c103079.graph_c0	0	231	0	18.19	0	7.55205	up
c103116.graph_c0	14	98	1.32	10.24	7.25354e-06	2.83083	up
c103143.graph_c0	31	146	1.44	7.54	8.37469e-05	2.32513	up
c103162.graph_c0	8	218	0.45	13.58	1.5099e-14	4.68878	up
c103165.graph_c0	0	28	0	2.97	2.2036e-05	4.56234	up
c103185.graph_c0	1869	6638	45.32	178.15	0.000740817	1.9671	up
c103193.graph_c0	0	63	0	3.89	2.88258e-10	5.69793	up
c103201.graph_c0	0	894	0	31.07	0	9.49872	up
c103232.graph_c0	0	35	0	3.17	1.52668e-06	4.872	up
c103272.graph_c0	0	76	0	6.84	1.1842e-11	5.96382	up
c103285.graph_c0	9	841	0.26	54.19	0	6.48411	up
c103318.graph_c0	0	24	0	2.97	0.000115681	4.35009	up
c103318.graph_c1	0	205	0	20.13	0	7.38075	up
c103320.graph_c0	0	36	0	3.82	1.06515e-06	4.91127	up
c103351.graph_c0	33	111	2.44	9.1	0.00534508	1.84703	up
c103380.graph_c1	3	29	0.54	6.43	0.00206689	2.93234	up
c103384.graph_c0	3	605	0.1	23.25	0	7.25781	up
c103395.graph_c0	54	249	20.76	106.59	2.89102e-05	2.31571	up
c103431.graph_c0	245	778	7.26	25.31	0.00195227	1.80068	up
c103476.graph_c0	0	28	0	4.1	2.2036e-05	4.56234	up
c103489.graph_c0	3	77	0.2	5.58	5.39301e-09	4.30386	up
c103490.graph_c0	0	29	0	3.3	1.47928e-05	4.61086	up
c103490.graph_c1	2	26	0.18	2.65	0.00171732	3.15716	up
c103492.graph_c0	3	95	0.15	5.28	1.46428e-10	4.6026	up
c103498.graph_c0	172	542	5.22	18	0.00224625	1.78719	up
c103533.graph_c0	0	19	0	2.72	0.00107901	4.03155	up
c103583.graph_c0	0	38	0	5.22	5.26091e-07	4.98675	up
c103586.graph_c0	10	211	0.22	5.15	2.78e-13	4.36266	up
c103590.graph_c1	11	119	1.1	13.18	3.42046e-08	3.42119	up
c103594.graph_c1	1	20	0.06	1.89	0.00434556	3.30731	up
c103645.graph_c0	4	47	0.34	4.72	3.01328e-05	3.30844	up
c103671.graph_c0	0	379	0	40.2	0	8.26335	up
c103690.graph_c0	21	79	2.05	8.53	0.00446754	1.98256	up
c103698.graph_c0	0	18	0	4.82	0.00172679	3.95844	up
c103703.graph_c0	0	23	0	2.08	0.000178115	4.29176	up
c103713.graph_c0	0	170	0	12.9	0	7.11244	up
c103725.graph_c0	2	23	0.52	4.88	0.00526191	2.98881	up
c103733.graph_c0	0	31	0	1.65	6.78635e-06	4.70326	up
c103773.graph_c0	253	1215	8.53	45.31	3.30042e-06	2.39687	up
c103794.graph_c0	116	336	12.83	40.65	0.0074254	1.66219	up
c103804.graph_c1	154	1370	10.71	105.36	3.53158e-11	3.28117	up
c103805.graph_c0	39	408	1.13	13.13	3.399e-11	3.48124	up
c103816.graph_c0	0	31	0	4.89	6.78635e-06	4.70326	up
c103826.graph_c0	31	476	4.72	81.71	3.39728e-14	4.02169	up
c103840.graph_c0	0	89	0	5.85	6.88005e-13	6.18824	up
c103894.graph_c0	313	1198	12.76	53.94	0.000130434	2.07102	up
c103901.graph_c0	70	6262	2.88	319.88	0	6.59499	up
c103978.graph_c1	356	1678	12.89	69.57	4.42546e-06	2.37175	up
c103980.graph_c0	0	44	0	1.98	7.0593e-08	5.19204	up
c103990.graph_c1	23	93	1.27	5.35	0.00149828	2.09101	up
c103992.graph_c0	0	22	0	1.43	0.000276245	4.23097	up
c104033.graph_c1	62	336	6.15	36.2	1.6512e-06	2.55145	up
c104036.graph_c0	13	86	1.92	14.25	2.43839e-05	2.74199	up
c104067.graph_c0	50	693	5.55	81.1	3.40838e-14	3.89603	up
c104100.graph_c0	0	463	0	40.24	0	8.55131	up
c104100.graph_c1	14	648	2.6	132.65	0	5.54061	up
c104104.graph_c0	161	1461	4.93	49.23	2.23933e-11	3.31029	up
c104128.graph_c0	253	818	16.97	60.52	0.00152602	1.8268	up
c104184.graph_c0	7	172	0.37	9.89	5.74207e-13	4.51199	up
c104185.graph_c0	0	58	0	3.79	1.1001e-09	5.58103	up
c104240.graph_c1	624	1813	64.69	207.34	0.00773511	1.676	up
c104263.graph_c0	0	42	0	3.71	1.35562e-07	5.1268	up
c104265.graph_c0	6	92	0.26	2.73	1.70917e-08	3.80194	up
c104282.graph_c0	0	82	0	6.18	3.06444e-12	6.07175	up
c104292.graph_c0	0	236	0	15.2	0	7.58278	up
c104293.graph_c1	6	35	0.51	3.24	0.00586818	2.43852	up
c104325.graph_c1	221	813	11.95	34.39	0.000241983	2.01194	up
c104335.graph_c0	87	1781	3.71	84.11	0	4.47351	up
c104367.graph_c0	3	30	0.57	4.85	0.00148027	2.97928	up
c104385.graph_c0	70	296	2.47	11.28	6.83594e-05	2.19777	up
c104434.graph_c0	10	58	1.66	6.23	0.000516234	2.52157	up
c104466.graph_c0	3	39	0.29	3.85	8.48892e-05	3.34454	up
c104481.graph_c0	5	31	1.31	8.88	0.00796923	2.48036	up
c104481.graph_c1	46	193	3.31	15.36	0.000160487	2.17539	up
c104497.graph_c0	5	66	0.79	11.49	9.52367e-07	3.54088	up
c104502.graph_c0	15	101	1.39	3.94	8.89989e-06	2.78282	up
c104518.graph_c0	0	31	0	8.16	6.78635e-06	4.70326	up
c104525.graph_c0	0	42	0	2.5	1.35562e-07	5.1268	up
c104542.graph_c0	17	221	0.77	11.12	4.81749e-11	3.73663	up
c104545.graph_c0	0	65	0	4.7	1.7187e-10	5.74217	up
c104563.graph_c0	119	542	10.46	52.62	1.16362e-05	2.31359	up
c104574.graph_c0	0	52	0	3.74	6.04091e-09	5.42696	up
c104579.graph_c0	1	19	0.08	1.64	0.00665356	3.23773	up
c104582.graph_c1	5	92	0.24	6.46	4.91374e-09	4.01253	up
c104603.graph_c0	0	110	0	9.76	1.22125e-14	6.49009	up
c104610.graph_c0	1	34	0.25	9.57	1.95869e-05	4.03781	up
c104610.graph_c1	174	621	7.98	31.5	0.000397728	1.96652	up
c104628.graph_c0	0	61	0	5.23	4.88524e-10	5.6523	up
c104643.graph_c0	103	345	17.43	64.32	0.0012444	1.86955	up
c104644.graph_c2	0	238	0	23.81	0	7.59489	up
c104695.graph_c0	14	104	1.86	15.26	2.97797e-06	2.91552	up
c104696.graph_c0	10	875	0.95	20.31	0	6.40831	up
c104716.graph_c0	0	44	0	2.96	7.0593e-08	5.19204	up
c104720.graph_c1	25	318	3.66	51.39	6.02496e-12	3.73745	up
c104731.graph_c1	2	43	0.99	5.05	5.92e-06	3.85684	up
c104733.graph_c0	7	36	0.56	2.84	0.00959391	2.29406	up
c104734.graph_c0	308	1341	9.29	44.76	1.67542e-05	2.25667	up
c104735.graph_c1	14	179	1.11	15.65	2.76687e-10	3.69177	up
c104736.graph_c0	6	46	0.53	3.9	0.000323052	2.82096	up
c104737.graph_c0	0	29	0	4.01	1.47928e-05	4.61086	up
c104738.graph_c0	6	41	0.46	2.69	0.00117445	2.65956	up
c104744.graph_c0	17	103	0.92	6.21	2.22676e-05	2.6444	up
c104747.graph_c0	14	64	1.08	5.47	0.00189995	2.22564	up
c104792.graph_c0	2	39	0.18	4.34	2.03954e-05	3.72011	up
c104792.graph_c1	0	18	0	3.07	0.00172679	3.95844	up
c104797.graph_c0	0	211	0	12.58	0	7.42213	up
c104808.graph_c0	0	316	0	6.49	0	8.00201	up
c104845.graph_c0	123	445	5.28	21.14	0.000381411	1.98266	up
c104851.graph_c0	0	34	0	2.96	2.19926e-06	4.83163	up
c104856.graph_c1	0	44	0	4.31	7.0593e-08	5.19204	up
c104857.graph_c3	2	31	0.32	5.16	0.000288279	3.40031	up
c104866.graph_c0	34	1090	0.58	23.85	0	5.08698	up
c104878.graph_c0	422	1515	8.87	35.27	0.000357055	1.97993	up
c104890.graph_c0	17	110	1.81	11.11	8.51808e-06	2.73817	up
c104910.graph_c0	0	623	0	29.02	0	8.97854	up
c104918.graph_c0	0	55	0	6.76	2.54245e-09	5.50605	up
c104965.graph_c0	0	122	0	8.37	1.55431e-15	6.63789	up
c104983.graph_c0	25	394	1.78	24.45	6.92779e-14	4.04553	up
c105008.graph_c0	30	115	1.89	8.07	0.00140445	2.02934	up
c105013.graph_c3	0	20	0	2.52	0.000679762	4.10113	up
c105014.graph_c0	0	42	0	6.61	1.35562e-07	5.1268	up
c105034.graph_c0	30	109	1.63	6.64	0.00268191	1.95288	up
c105044.graph_c0	0	89	0	10.7	6.88005e-13	6.18824	up
c105058.graph_c0	1	20	0.04	0.94	0.00434556	3.30731	up
c105064.graph_c1	243	769	8.21	28.09	0.0020456	1.79568	up
c105075.graph_c0	59	177	3.69	12.58	0.00813809	1.70147	up
c105078.graph_c0	0	47	0	7.04	2.73236e-08	5.28467	up
c105080.graph_c0	4	43	0.32	4.18	9.05602e-05	3.18355	up
c105084.graph_c0	6	36	0.48	3.47	0.00446997	2.47779	up
c105097.graph_c0	14	59	1.02	4.75	0.00463676	2.1106	up
c105099.graph_c0	75	366	2.43	12.99	6.59953e-06	2.40517	up
c105104.graph_c0	0	20	0	2.83	0.000679762	4.10113	up
c105116.graph_c1	9	47	1.76	10.13	0.00274755	2.35811	up
c105128.graph_c1	35	167	4.17	21.95	4.89614e-05	2.34936	up
c105130.graph_c0	0	37	0	8.82	7.46792e-07	4.94951	up
c105130.graph_c1	0	60	0	5.02	6.38545e-10	5.62893	up
c105151.graph_c0	50	251	4.48	24.71	9.12679e-06	2.43538	up
c105151.graph_c1	42	162	5.43	23.1	0.000610792	2.05184	up
c105165.graph_c0	0	25	0	1.71	7.56628e-05	4.40615	up
c105207.graph_c4	5	43	0.62	4.74	0.000268362	2.93689	up
c105234.graph_c0	10	45	0.7	4.02	0.00810104	2.16412	up
c105281.graph_c0	244	9823	6.34	282.83	0	5.46276	up
c105303.graph_c0	30	149	4.92	27.06	4.3161e-05	2.39951	up
c105320.graph_c0	0	55	0	4.75	2.54245e-09	5.50605	up
c105332.graph_c0	125	494	6.93	30.21	0.000103172	2.10995	up
c105377.graph_c0	9	205	0.46	11.55	1.71085e-13	4.45419	up
c105380.graph_c0	5	31	0.25	1.7	0.00796923	2.48036	up
c105386.graph_c0	0	18	0	1.53	0.00172679	3.95844	up
c105391.graph_c0	287	5766	11.98	265.77	0	4.46133	up
c105393.graph_c0	31	477	2.41	41.04	3.24185e-14	4.02471	up
c105398.graph_c0	17	97	0.37	2.36	5.1967e-05	2.55887	up
c105419.graph_c2	28	118	2.12	8.97	0.000508164	2.16117	up
c105421.graph_c0	0	45	0	7.06	5.12488e-08	5.22358	up
c105423.graph_c0	0	83	0	14.71	2.46259e-12	6.08898	up
c105423.graph_c3	32	199	1.77	24.46	1.06117e-06	2.72479	up
c105444.graph_c0	112	1121	4.73	64.65	4.54348e-12	3.44676	up
c105454.graph_c0	0	89	0	9.48	6.88005e-13	6.18824	up
c105475.graph_c0	8	54	2.75	12.34	0.000271196	2.7	up
c105482.graph_c0	183	661	9.16	36.59	0.00032943	1.9842	up
c105490.graph_c0	0	79	0	5.18	5.97189e-12	6.01879	up
c105492.graph_c0	0	36	0	6.8	1.06515e-06	4.91127	up
c105495.graph_c0	74	1941	2.14	64.41	0	4.82712	up
c105550.graph_c0	6	48	0.32	3.89	0.00019538	2.88079	up
c105560.graph_c0	5	46	1.04	10.15	0.000120761	3.03155	up
c105565.graph_c0	7	44	2.21	4.19	0.00126721	2.57482	up
c105575.graph_c0	0	35	0	1.73	1.52668e-06	4.872	up
c105583.graph_c0	0	133	0	4.63	3.33067e-16	6.76123	up
c105594.graph_c0	117	406	14.08	54.56	0.000707224	1.92205	up
c105610.graph_c1	39	3985	1.97	221.9	0	6.76525	up
c105620.graph_c0	109	392	6.53	22.15	0.000449646	1.97255	up
c105654.graph_c0	15	68	1.39	6.87	0.0016137	2.22052	up
c105655.graph_c1	0	19	0	1.76	0.00107901	4.03155	up
c105668.graph_c0	0	50	0	6.22	1.09334e-08	5.37172	up
c105674.graph_c1	0	22	0	6.8	0.000276245	4.23097	up
c105679.graph_c1	10	79	0.96	8.01	9.01081e-06	2.95933	up
c105717.graph_c0	0	19	0	1	0.00107901	4.03155	up
c105768.graph_c0	0	51	0	2.23	8.11334e-09	5.3996	up
c105773.graph_c0	6	109	0.43	8.71	9.26661e-10	4.04358	up
c105798.graph_c0	136	504	5.54	22.35	0.000254613	2.01837	up
c105799.graph_c0	20	82	1.03	6.66	0.00193847	2.10152	up
c105799.graph_c1	42	203	2.12	10.91	2.49127e-05	2.37511	up
c105801.graph_c0	3	34	0.92	5.68	0.000402264	3.15311	up
c105803.graph_c0	7	44	0.71	5.05	0.00126721	2.57482	up
c105826.graph_c0	606	4356	15.2	120.88	1.80547e-09	2.98219	up
c105841.graph_c0	5	100	0.49	10.84	1.16837e-09	4.13129	up
c105841.graph_c1	0	17	0	5.95	0.00278655	3.88142	up
c105841.graph_c2	80	257	6.63	11.46	0.00262223	1.80566	up
c105860.graph_c3	96	279	8.42	27.04	0.0078526	1.66461	up
c105861.graph_c0	34	1879	1.7	103.41	0	5.87193	up
c105892.graph_c0	146	1497	8.61	96.56	1.89582e-12	3.48522	up
c105910.graph_c0	7	48	0.39	3.05	0.000477358	2.69706	up
c105928.graph_c0	7	39	1.69	10.5	0.00444736	2.40585	up
c105933.graph_c0	0	42	0	2.63	1.35562e-07	5.1268	up
c105964.graph_c0	0	328	0	29.58	0	8.05557	up
c105987.graph_c0	6	98	0.48	8.69	5.89459e-09	3.89192	up
c106019.graph_c0	49	161	5.04	18.04	0.00354167	1.82707	up
c106025.graph_c0	2	26	0.15	1.99	0.00171732	3.15716	up
c106034.graph_c0	21	215	0.56	6.06	1.173e-09	3.41283	up
c106034.graph_c1	2	29	0.26	4.1	0.000581372	3.30791	up
c106038.graph_c0	7	62	1.06	6.39	1.92937e-05	3.05809	up
c106094.graph_c0	0	171	0	7.91	0	7.12084	up
c106103.graph_c0	4	39	0.17	1.86	0.000283644	3.04682	up
c106110.graph_c0	1	22	0.29	3.39	0.0018836	3.43715	up
c106132.graph_c0	1	22	0.26	2.68	0.0018836	3.43715	up
c106134.graph_c0	5	34	0.28	2.19	0.00332099	2.60873	up
c106144.graph_c0	0	94	0	3.27	2.48801e-13	6.26605	up
c106149.graph_c1	15	137	1.42	9.89	7.09271e-08	3.21804	up
c106157.graph_c0	42	173	1.16	5.37	0.000251658	2.14592	up
c106161.graph_c0	221	1301	6.4	41.54	9.13634e-08	2.68941	up
c106177.graph_c0	0	168	0	10.94	0	7.09549	up
c106178.graph_c0	47	200	2.01	8.92	0.000125584	2.19633	up
c106179.graph_c0	42	183	1.46	7.06	0.000114422	2.22643	up
c106182.graph_c0	3	35	0.25	3.28	0.000292816	3.19348	up
c106209.graph_c0	0	52	0	2.9	6.04091e-09	5.42696	up
c106232.graph_c0	69	293	4.58	11.37	6.55727e-05	2.20349	up
c106248.graph_c0	180	577	15.07	54.99	0.00176984	1.81218	up
c106272.graph_c0	11	65	0.57	2.64	0.000257001	2.56102	up
c106290.graph_c1	137	464	8.28	31.07	0.000910521	1.88891	up
c106294.graph_c0	14	70	0.82	4.52	0.00066607	2.35258	up
c106335.graph_c0	4	28	0.66	3.51	0.00812894	2.5861	up
c106339.graph_c0	36	152	1.48	6.92	0.000255825	2.17549	up
c106339.graph_c1	11	92	0.36	3.51	2.12483e-06	3.05428	up
c106369.graph_c0	14	85	0.93	6.26	5.47772e-05	2.62826	up
c106386.graph_c0	0	263	0	11.96	0	7.73828	up
c106396.graph_c0	15	458	1.31	40.86	0	4.95013	up
c106396.graph_c1	0	280	0	45.03	0	7.82823	up
c106406.graph_c0	4	29	0.65	2.97	0.00592037	2.63462	up
c106454.graph_c0	5	46	0.57	5.32	0.000120761	3.03155	up
c106472.graph_c1	0	68	0	4.13	8.06155e-11	5.80607	up
c106475.graph_c0	66	224	3.23	12.87	0.00158644	1.88082	up
c106480.graph_c0	18	87	1.2	6.35	0.000373937	2.32749	up
c106509.graph_c0	0	50	0	5.01	1.09334e-08	5.37172	up
c106510.graph_c1	1532	6151	31.64	140.46	9.90943e-05	2.14381	up
c106511.graph_c0	1	36	0.05	2.03	9.79657e-06	4.11745	up
c106515.graph_c0	16	93	1.65	11.58	5.2887e-05	2.57969	up
c106520.graph_c0	191	1989	8.53	98.38	1.04738e-12	3.51044	up
c106530.graph_c0	32	1074	1.3	48.51	0	5.14966	up
c106553.graph_c0	1	119	0.04	8.18	3.95239e-14	5.80851	up
c106573.graph_c0	1	42	0.08	3.56	1.35518e-06	4.33298	up
c106576.graph_c0	27	99	2.23	9.05	0.00309533	1.96074	up
c106578.graph_c0	2	23	0.53	1.53	0.00526191	2.98881	up
c106588.graph_c0	0	26	0	4.72	4.98266e-05	4.46011	up
c106651.graph_c0	5	33	0.59	4.51	0.00443846	2.56719	up
c106682.graph_c0	0	241	0	46.62	0	7.61287	up
c106719.graph_c0	4	32	0.37	3.28	0.00231677	2.77109	up
c106724.graph_c1	13	138	3.23	37.68	1.39821e-08	3.41652	up
c106726.graph_c0	38	210	1.31	7.99	4.08416e-06	2.56336	up
c106733.graph_c0	1755	7703	82.95	404.07	2.4333e-05	2.27246	up
c106747.graph_c0	745	2400	14.28	50.96	0.00203803	1.82523	up
c106762.graph_c0	10	158	0.41	8.44	8.33995e-11	3.94816	up
c106763.graph_c0	66	827	2.42	33.6	1.20348e-13	3.75942	up
c106769.graph_c0	1	24	0.09	3.01	0.000834746	3.55626	up
c106770.graph_c1	19	157	1.55	14.15	9.5998e-08	3.09747	up
c106773.graph_c0	53	428	1.65	14.75	1.86375e-09	3.12048	up
c106798.graph_c0	15	218	0.67	10.13	1.3709e-11	3.88339	up
c106804.graph_c1	0	19	0	1.89	0.00107901	4.03155	up
c106807.graph_c1	5	492	0.18	20.39	0	6.41583	up
c106809.graph_c0	2	31	0.24	5.2	0.000288279	3.40031	up
c106818.graph_c0	3	69	0.69	13.33	3.17208e-08	4.14824	up
c106821.graph_c0	213	917	8.98	42.74	2.11782e-05	2.23821	up
c106836.graph_c0	0	19	0	2.84	0.00107901	4.03155	up
c106863.graph_c0	0	48	0	3.37	2.00627e-08	5.31427	up
c106864.graph_c0	323	5788	7.62	151.21	0	4.2971	up
c106871.graph_c0	13	69	0.72	4.22	0.000442228	2.42928	up
c106871.graph_c1	2	82	0.12	5.47	3.28189e-10	4.7688	up
c106883.graph_c0	8	41	0.72	4.74	0.00558531	2.31288	up
c106884.graph_c0	4	41	0.47	6.46	0.00015943	3.11681	up
c106923.graph_c0	0	22	0	1.77	0.000276245	4.23097	up
c106943.graph_c0	36	158	2.92	14.18	0.0001499	2.2309	up
c106943.graph_c1	21	154	1.81	14.73	4.21291e-07	2.93469	up
c107019.graph_c0	0	53	0	3.48	4.51267e-09	5.45381	up
c107048.graph_c0	9	66	0.49	4.58	4.79358e-05	2.83722	up
c107093.graph_c0	11	298	0.65	19.36	4.44089e-16	4.73659	up
c107108.graph_c0	1	41	0.06	3.31	1.86584e-06	4.29922	up
c107130.graph_c0	0	107	0	4.78	2.09832e-14	6.45065	up
c107135.graph_c0	20	77	2.03	8.46	0.00396994	2.01215	up
c107165.graph_c0	55	196	8.36	30.03	0.00107607	1.94652	up
c107180.graph_c1	0	36	0	6.6	1.06515e-06	4.91127	up
c107184.graph_c0	0	37	0	3.11	7.46792e-07	4.94951	up
c107190.graph_c1	0	123	0	6.12	1.33227e-15	6.64955	up
c107202.graph_c0	460	1927	8.61	39.93	3.25775e-05	2.20271	up
c107206.graph_c0	430	1249	32.51	42.9	0.0069029	1.67463	up
c107215.graph_c0	1	51	0.07	3.8	8.94208e-08	4.60578	up
c107227.graph_c0	1	70	0.12	8.74	6.24906e-10	5.05333	up
c107250.graph_c0	34	178	2.76	16	1.33241e-05	2.48096	up
c107257.graph_c0	2	145	0.15	16.18	6.88338e-15	5.58181	up
c107277.graph_c0	1	34	0.06	2.64	1.95869e-05	4.03781	up
c107290.graph_c0	127	590	3.07	15.7	7.9834e-06	2.34291	up
c107324.graph_c1	15	136	1.04	8.03	8.02824e-08	3.20757	up
c107334.graph_c0	10	232	0.82	21.07	3.89688e-14	4.49878	up
c107352.graph_c1	34	163	0.62	3.32	4.95854e-05	2.35487	up
c107372.graph_c0	8	232	0.82	27.42	4.10783e-15	4.77808	up
c107383.graph_c0	6	57	0.67	5.83	2.23269e-05	3.12298	up
c107414.graph_c0	0	409	0	21.82	0	8.3729	up
c107430.graph_c0	8	856	0.34	40.41	0	6.65598	up
c107483.graph_c0	9	505	0.53	35.72	0	5.7497	up
c107485.graph_c0	30	264	1.06	9.56	3.08424e-09	3.21955	up
c107508.graph_c1	6	58	0.49	5.58	1.77074e-05	3.14754	up
c107513.graph_c0	3	25	0.19	1.73	0.00809606	2.72763	up
c107522.graph_c0	812	11628	14.97	237.35	6.66134e-16	3.97712	up
c107530.graph_c0	0	109	0	9.88	1.45439e-14	6.47706	up
c107577.graph_c0	82	262	2.34	8.29	0.00274832	1.79829	up
c107601.graph_c0	20	86	1.79	8.1	0.0011006	2.16924	up
c107611.graph_c0	173	488	12.16	37.91	0.00918738	1.62784	up
c107647.graph_c0	37	377	3.03	20.18	7.19864e-11	3.44091	up
c107653.graph_c1	26	87	2.66	9.83	0.00934863	1.82857	up
c107659.graph_c0	1	31	0.08	2.59	5.72961e-05	3.90943	up
c107668.graph_c0	3	38	0.19	2.63	0.00011514	3.30823	up
c107702.graph_c0	0	135	0	2.66	2.22045e-16	6.78257	up
c107737.graph_c0	125	395	3.76	13.15	0.00240602	1.78819	up
c107739.graph_c0	8	666	0.28	25.38	0	6.29448	up
c107757.graph_c0	0	205	0	26.22	0	7.38075	up
c107768.graph_c0	0	59	0	7.39	8.36947e-10	5.60518	up
c107773.graph_c0	0	61	0	3.61	4.88524e-10	5.6523	up
c107777.graph_c0	20	183	2.43	9.22	1.21526e-08	3.24778	up
c107801.graph_c0	3	35	0.07	0.91	0.000292816	3.19348	up
c107817.graph_c0	10	119	0.43	6.8	1.40489e-08	3.54287	up
c107864.graph_c0	30	103	6.34	21.17	0.00516046	1.87214	up
c107871.graph_c0	48	147	4.09	13.59	0.00829127	1.72581	up
c107882.graph_c0	16	127	0.98	8.4	4.91576e-07	3.02413	up
c107888.graph_c0	1	2486	0.06	159.27	0	10.1791	up
c107893.graph_c0	0	35	0	2.13	1.52668e-06	4.872	up
c107906.graph_c0	2	27	0.31	3.24	0.00119194	3.20918	up
c107908.graph_c0	344	1507	14.38	69.66	1.51441e-05	2.26608	up
c107923.graph_c0	13	73	2.47	15.25	0.000218633	2.50919	up
c107926.graph_c0	36	316	1.98	19.2	1.47088e-09	3.22528	up
c107979.graph_c0	70	366	2.94	16.95	2.38408e-06	2.50287	up
c107987.graph_c0	191	1462	10.38	87.59	6.28265e-10	3.06666	up
c107999.graph_c0	0	76	0	5.45	1.1842e-11	5.96382	up
c108017.graph_c0	86	330	7.74	32.85	0.000219794	2.06217	up
c108026.graph_c0	0	52	0	3.99	6.04091e-09	5.42696	up
c108034.graph_c0	0	93	0	5.73	3.03979e-13	6.25082	up
c108039.graph_c0	6	59	0.39	4.27	1.40687e-05	3.17169	up
c108052.graph_c0	4	35	0.19	2.5	0.000926997	2.89577	up
c108086.graph_c1	0	42	0	5.45	1.35562e-07	5.1268	up
c108100.graph_c0	4	319	0.29	25.5	0	6.03935	up
c108101.graph_c0	38	184	3.93	21.04	3.14527e-05	2.37387	up
c108112.graph_c0	9	44	0.86	4.69	0.00541891	2.26548	up
c108138.graph_c0	53	418	5.95	51.79	2.927e-09	3.08647	up
c108138.graph_c1	186	1241	8.58	64.12	9.43138e-09	2.86844	up
c108145.graph_c0	27	126	1.58	7.88	0.000145172	2.30484	up
c108149.graph_c0	0	80	0	5.27	4.77207e-12	6.03666	up
c108171.graph_c0	63	348	2.03	12.43	1.15951e-06	2.57931	up
c108173.graph_c0	3	28	0.78	5.88	0.00289508	2.88382	up
c108173.graph_c1	0	20	0	2.42	0.000679762	4.10113	up
c108188.graph_c0	0	91	0	29	4.55858e-13	6.21987	up
c108203.graph_c0	451	1432	8.35	29.37	0.00212332	1.80313	up
c108263.graph_c0	2	287	0.07	11.84	0	6.56076	up
c108305.graph_c0	13	107	0.27	2.35	9.48004e-07	3.05317	up
c108333.graph_c1	106	555	36.16	207.04	1.2778e-06	2.51261	up
c108338.graph_c0	23	137	1.85	11.4	7.56603e-06	2.64379	up
c108357.graph_c0	21	140	1.47	7.17	1.96398e-06	2.79834	up
c108370.graph_c0	41	137	2.55	7.48	0.00385559	1.84567	up
c108373.graph_c0	0	491	0	27.36	0	8.6358	up
c108388.graph_c0	0	81	0	7.21	3.82061e-12	6.05431	up
c108396.graph_c0	0	77	0	9.04	9.40714e-12	5.98238	up
c108440.graph_c0	0	25	0	8.42	7.56628e-05	4.40615	up
c108453.graph_c1	0	87	0	5.72	1.04516e-12	6.15591	up
c108456.graph_c0	65	292	2.71	13.46	3.06991e-05	2.28302	up
c108465.graph_c0	103	428	4.83	14.04	5.62203e-05	2.17957	up
c108467.graph_c2	179	524	15.88	55.9	0.00578417	1.68147	up
c108472.graph_c0	991	3876	25.08	109.04	0.000124342	2.10549	up
c108487.graph_c0	0	17	0	3.67	0.00278655	3.88142	up
c108488.graph_c0	3	1565	1.08	109.58	0	8.62716	up
c108491.graph_c0	42	222	1.9	11.8	6.23496e-06	2.50344	up
c108493.graph_c1	24	83	2.01	6.16	0.00790776	1.87114	up
c108510.graph_c1	12	160	2.06	6.87	4.22478e-10	3.73227	up
c108523.graph_c0	39	155	1.6	7.4	0.000480059	2.09204	up
c108529.graph_c0	15	75	2.28	10.79	0.000501481	2.35946	up
c108558.graph_c0	24	113	1.46	7.12	0.00018857	2.31064	up
c108562.graph_c1	2522	8556	347.83	1288.41	0.00171099	1.9012	up
c108566.graph_c0	2	55	0.46	4.94	1.95681e-07	4.2031	up
c108568.graph_c1	0	500	0	18.38	0	8.66194	up
c108578.graph_c0	57	186	1.77	6.31	0.00312239	1.82115	up
c108583.graph_c0	0	151	0	6.3	0	6.94277	up
c108588.graph_c0	3	27	0.11	1.14	0.00406745	2.83361	up
c108596.graph_c0	2	26	0.21	3.77	0.00171732	3.15716	up
c108597.graph_c0	8	195	0.53	14.48	1.51879e-13	4.52888	up
c108641.graph_c0	0	31	0	2.04	6.78635e-06	4.70326	up
c108648.graph_c0	0	145	0	17.55	0	6.88476	up
c108679.graph_c0	4	39	0.19	1.86	0.000283644	3.04682	up
c108703.graph_c0	12	305	0.45	12.75	8.88178e-16	4.65774	up
c108743.graph_c1	11	85	1.46	12.54	6.87124e-06	2.94169	up
c108767.graph_c0	1	34	0.11	5	1.95869e-05	4.03781	up
c108769.graph_c2	0	145	0	12.07	0	6.88476	up
c108830.graph_c1	1	105	0.12	8.56	4.442e-13	5.62992	up
c108845.graph_c0	0	93	0	5.8	3.03979e-13	6.25082	up
c108864.graph_c0	21	114	3.44	27.1	4.29092e-05	2.50483	up
c108866.graph_c0	34	408	1.38	18.37	3.83971e-12	3.67203	up
c108903.graph_c0	28	134	1.21	5.8	9.1226e-05	2.34283	up
c108911.graph_c0	10	49	1.96	13.43	0.00341326	2.28382	up
c108912.graph_c0	0	116	0	7.73	4.21885e-15	6.56588	up
c108913.graph_c0	43	150	1.3	5.04	0.00210958	1.90879	up
c108924.graph_c0	0	81	0	2.58	3.82061e-12	6.05431	up
c108925.graph_c0	78	237	5.11	17.18	0.0053405	1.72526	up
c108939.graph_c0	0	27	0	1.8	3.303e-05	4.51213	up
c108942.graph_c0	20	100	2.89	15.64	0.000161198	2.38396	up
c108947.graph_c0	0	37	0	3.32	7.46792e-07	4.94951	up
c108948.graph_c0	1	21	0.06	1.92	0.00285317	3.37369	up
c108948.graph_c1	3	42	0.61	10.04	3.46531e-05	3.44828	up
c108989.graph_c0	25	90	2.16	8.6	0.00461254	1.93051	up
c108991.graph_c0	147	493	2.82	10.49	0.0010127	1.87548	up
c109025.graph_c0	7	104	0.5	4.97	6.81284e-09	3.79288	up
c109040.graph_c0	0	49	0	4.89	1.47846e-08	5.34328	up
c109057.graph_c0	1200	15664	17.41	251.67	5.88418e-15	3.84423	up
c109059.graph_c0	4	35	0.92	5.19	0.000926997	2.89577	up
c109093.graph_c0	63	269	2.55	12.05	6.95963e-05	2.20933	up
c109094.graph_c0	44	179	1.77	7.95	0.00027065	2.12971	up
c109116.graph_c0	9	270	1.13	28.8	5.55112e-16	4.84944	up
c109122.graph_c0	0	42	0	2.08	1.35562e-07	5.1268	up
c109138.graph_c0	2	74	0.11	4.51	1.86999e-09	4.62302	up
c109148.graph_c0	0	142	0	8.2	0	6.85485	up
c109150.graph_c0	19	96	1.69	9.6	0.000170649	2.39496	up
c109159.graph_c0	0	23	0	4.16	0.000178115	4.29176	up
c109159.graph_c1	4	32	1.38	6.19	0.00231677	2.77109	up
c109161.graph_c0	16	108	1.03	7.77	6.14289e-06	2.79278	up
c109175.graph_c0	7	39	0.94	5.75	0.00444736	2.40585	up
c109175.graph_c1	2	82	0.09	3.89	3.28189e-10	4.7688	up
c109204.graph_c0	0	1708	0	202.3	0	10.4317	up
c109205.graph_c0	208	905	7.79	38.34	1.7956e-05	2.25329	up
c109278.graph_c0	0	18	0	0.9	0.00172679	3.95844	up
c109295.graph_c0	70	217	9.31	31.63	0.0046241	1.75205	up
c109316.graph_c0	101	9355	2.6	267.08	0	6.65356	up
c109332.graph_c0	323	941	9.9	31.95	0.00624549	1.67788	up
c109347.graph_c0	0	171	0	10.91	0	7.12084	up
c109357.graph_c0	18	66	1.37	5.75	0.00904187	1.93536	up
c109361.graph_c0	0	101	0	8.97	6.38378e-14	6.36837	up
c109364.graph_c0	7	113	0.3	5.42	1.60689e-09	3.91127	up
c109369.graph_c0	11	82	0.53	4.37	1.15272e-05	2.8906	up
c109380.graph_c0	97	1686	4.6	81.11	0	4.23981	up
c109407.graph_c0	56	423	3.01	25.09	5.67113e-09	3.02608	up
c109426.graph_c1	239	704	8.33	27.17	0.00526596	1.6923	up
c109437.graph_c0	24	94	2.03	8.8	0.00194121	2.04821	up
c109445.graph_c0	29	98	4.13	6.53	0.00662426	1.84797	up
c109459.graph_c0	35	133	3.45	14.45	0.00109166	2.02365	up
c109468.graph_c1	12	59	1.57	8.52	0.00153752	2.31182	up
c109480.graph_c0	0	82	0	13.61	3.06444e-12	6.07175	up
c109492.graph_c0	24	159	0.67	4.91	1.18966e-06	2.79882	up
c109504.graph_c0	1	145	0.34	11.81	6.66134e-16	6.09094	up
c109513.graph_c0	3	33	0.17	2.12	0.000554423	3.11158	up
c109514.graph_c0	121	1134	4.95	51.31	1.60254e-11	3.35316	up
c109519.graph_c0	3	46	1.27	1.92	1.09379e-05	3.57593	up
c109527.graph_c1	11	48	0.9	5.32	0.0076834	2.13313	up
c109541.graph_c0	156	1161	10.21	88.96	1.28522e-09	3.02414	up
c109567.graph_c1	0	22	0	3.17	0.000276245	4.23097	up
c109581.graph_c1	11	61	1.36	8.34	0.000557466	2.47115	up
c109583.graph_c0	27	153	3.62	23.06	8.65173e-06	2.58247	up
c109600.graph_c1	103	599	4.74	30.34	2.10475e-07	2.66333	up
c109609.graph_c0	0	40	0	2.84	2.64713e-07	5.05847	up
c109616.graph_c0	0	31	0	4.25	6.78635e-06	4.70326	up
c109621.graph_c1	5	37	0.4	1.79	0.00140788	2.72661	up
c109624.graph_c0	10	888	0.2	20.03	0	6.42955	up
c109631.graph_c0	19	118	0.88	6.11	9.26667e-06	2.68922	up
c109634.graph_c1	40	134	3.7	12.43	0.00390572	1.84848	up
c109637.graph_c2	1474	8020	32.28	206.34	5.09012e-07	2.58216	up
c109646.graph_c0	1031	6096	24.49	161.35	9.35203e-08	2.70161	up
c109673.graph_c0	1029	4061	23.15	101.1	0.000109442	2.11852	up
c109678.graph_c0	65	253	3.14	14.93	0.000253884	2.07713	up
c109687.graph_c1	0	78	0	8.4	7.4879e-12	6.0007	up
c109698.graph_c0	3	52	0.21	4.3	2.10774e-06	3.74844	up
c109706.graph_c0	9	45	0.77	4.51	0.00431688	2.29702	up
c109713.graph_c1	22	2310	1.73	197.56	0	6.7677	up
c109714.graph_c0	0	97	0	5.55	1.37668e-13	6.31079	up
c109727.graph_c0	16	264	0.9	16.48	6.37268e-13	4.0726	up
c109745.graph_c0	26	173	2.64	19.37	7.86254e-07	2.81016	up
c109749.graph_c0	19	130	1.43	14.29	2.10421e-06	2.82756	up
c109764.graph_c0	55	233	2.84	13.45	9.87388e-05	2.19455	up
c109774.graph_c0	217	1743	6.93	61.76	2.20192e-10	3.1372	up
c109776.graph_c0	163	544	12.89	47.45	0.00104612	1.8694	up
c109784.graph_c0	27	236	2.38	23.08	5.73342e-09	3.20365	up
c109795.graph_c1	27	127	2.86	22.09	0.000130207	2.31614	up
c109821.graph_c0	509	1889	16.87	69.25	0.000225335	2.02837	up
c109831.graph_c0	46	149	1.55	5.57	0.00461645	1.80481	up
c109835.graph_c0	44	163	2.86	11.71	0.000945975	1.9956	up
c109857.graph_c0	2	30	0.08	1.25	0.00040855	3.35485	up
c109860.graph_c1	67	355	4.44	26.07	2.06906e-06	2.52095	up
c109869.graph_c0	29	124	3.35	10.56	0.000381013	2.18368	up
c109874.graph_c1	0	83	0	2.58	2.46259e-12	6.08898	up
c109891.graph_c0	65	332	3.18	18.03	4.01211e-06	2.4675	up
c109902.graph_c0	0	38	0	3.43	5.26091e-07	4.98675	up
c109909.graph_c1	19	85	2.12	6.23	0.000807703	2.22177	up
c109916.graph_c1	172	596	10.12	38.65	0.000609118	1.92391	up
c109920.graph_c0	72	276	1.38	5.85	0.000274281	2.0574	up
c109932.graph_c0	0	44	0	3.66	7.0593e-08	5.19204	up
c109955.graph_c1	14	58	3.5	16.32	0.00555195	2.08645	up
c109967.graph_c0	15	84	1.18	7.38	0.00011749	2.52045	up
c109989.graph_c0	0	134	0	3.19	2.22045e-16	6.77194	up
c109990.graph_c0	98	299	3.22	10.87	0.00429368	1.73473	up
c110030.graph_c0	71	239	2.64	9.05	0.00162267	1.87054	up
c110038.graph_c0	31	583	1.14	23.87	4.44089e-16	4.31354	up
c110039.graph_c0	2	135	0.13	8.73	2.94209e-14	5.47962	up
c110039.graph_c1	0	52	0	6.43	6.04091e-09	5.42696	up
c110048.graph_c0	2	22	0.51	6.72	0.0077002	2.92802	up
c110048.graph_c1	29	373	1.39	18.91	2.07012e-12	3.76297	up
c110049.graph_c0	543	4707	21.71	208.09	3.84883e-11	3.25195	up
c110049.graph_c1	15	320	1.88	44.27	4.77396e-15	4.43453	up
c110069.graph_c0	118	601	6.98	39.39	1.82936e-06	2.47438	up
c110082.graph_c0	6	241	0.34	13.56	1.11022e-16	5.17938	up
c110084.graph_c0	41	171	3.5	18.42	0.00022336	2.16292	up
c110087.graph_c0	155	481	3.4	11.7	0.00281931	1.76425	up
c110102.graph_c0	16	110	1.73	14.41	4.66085e-06	2.81896	up
c110116.graph_c0	574	1898	20.34	74.39	0.00128546	1.86228	up
c110128.graph_c1	1901	6438	51.8	193.73	0.00151633	1.8985	up
c110131.graph_c0	12	151	0.85	12.51	1.2264e-09	3.64941	up
c110133.graph_c0	16	3753	0.48	125.92	0	7.89576	up
c110147.graph_c0	131	465	4.14	16.26	0.000482709	1.95597	up
c110165.graph_c0	6	35	0.38	3.81	0.00586818	2.43852	up
c110198.graph_c0	9	52	0.99	6.31	0.000905568	2.5004	up
c110208.graph_c1	218	1024	14	72.37	4.98303e-06	2.36397	up
c110276.graph_c0	17	86	1.21	6.03	0.000260536	2.38755	up
c110285.graph_c0	0	48	0	3.21	2.00627e-08	5.31427	up
c110295.graph_c0	63	1079	1.84	34.98	2.22045e-16	4.20838	up
c110333.graph_c0	604	3759	14.69	101.25	3.02498e-08	2.77435	up
c110341.graph_c2	168	645	6.55	35	0.000136908	2.07135	up
c110343.graph_c1	5	38	0.6	4.54	0.00106213	2.76385	up
c110343.graph_c3	1	33	0.21	4.89	2.78824e-05	3.99627	up
c110344.graph_c0	7	36	0.21	1.2	0.00959391	2.29406	up
c110352.graph_c0	27	93	0.73	2.78	0.00628041	1.87169	up
c110408.graph_c0	3	55	0.31	9.06	9.58089e-07	3.82753	up
c110408.graph_c1	27	171	1.32	10.09	1.50419e-06	2.74172	up
c110409.graph_c1	96	297	7.5	25.01	0.003658	1.75442	up
c110412.graph_c0	0	188	0	18.61	0	7.25664	up
c110412.graph_c1	25	1861	1.76	151.16	0	6.28178	up
c110428.graph_c0	0	22	0	1.78	0.000276245	4.23097	up
c110434.graph_c0	16	78	2.37	13.7	0.000529255	2.32957	up
c110451.graph_c0	306	993	11.26	40.3	0.00146447	1.83305	up
c110492.graph_c0	77	587	3.92	32.31	2.21878e-09	3.04756	up
c110495.graph_c0	0	119	0	5.12	2.66454e-15	6.60233	up
c110510.graph_c0	3	62	0.51	4.36	1.65354e-07	3.99678	up
c110517.graph_c0	2	22	0.26	4.14	0.0077002	2.92802	up
c110521.graph_c0	84	1837	3.34	80.17	0	4.56797	up
c110524.graph_c0	7	49	0.5	3.74	0.000375524	2.72607	up
c110531.graph_c0	138	873	5.64	40.67	3.26454e-08	2.78858	up
c110550.graph_c0	1	30	0.15	4.89	8.27276e-05	3.86397	up
c110615.graph_c0	42	887	0.87	20.46	0	4.49581	up
c110617.graph_c0	1	66	0.07	4.88	1.6495e-09	4.96996	up
c110617.graph_c1	3	47	0.29	4.96	8.25692e-06	3.60616	up
c110625.graph_c0	2	132	0.17	15.38	4.61853e-14	5.4475	up
c110627.graph_c0	106	353	14.66	40.17	0.00131873	1.86162	up
c110654.graph_c0	8	55	1.66	12.52	0.000217036	2.72589	up
c110657.graph_c0	18	75	1.84	5.6	0.002251	2.1166	up
c110687.graph_c0	78	281	5	21.42	0.000592647	1.96977	up
c110722.graph_c0	28	6769	1.81	482.97	0	7.98847	up
c110722.graph_c1	0	423	0	157.96	0	8.42132	up
c110737.graph_c2	7	220	0.37	12.71	3.55271e-15	4.86483	up
c110765.graph_c2	485	1457	12.64	41.97	0.00459072	1.72352	up
c110765.graph_c3	5	33	2.5	17.89	0.00443846	2.56719	up
c110766.graph_c0	66	249	2.91	16.85	0.000384632	2.03267	up
c110767.graph_c1	12	55	0.85	4.82	0.00333224	2.21269	up
c110774.graph_c0	1	613	0.03	24.94	0	8.16142	up
c110778.graph_c0	3	128	0.15	6.98	5.61218e-13	5.02795	up
c110784.graph_c0	144	439	7.24	24.41	0.00362469	1.73802	up
c110788.graph_c2	484	2810	55.98	346.32	1.08519e-07	2.67347	up
c110818.graph_c0	9	214	0.48	9.19	7.06102e-14	4.51582	up
c110836.graph_c0	19	119	0.78	6.18	8.16702e-06	2.70127	up
c110859.graph_c1	26	102	1.5	6.53	0.00152937	2.05507	up
c110860.graph_c0	139	1214	4.79	46.38	5.7634e-11	3.25341	up
c110863.graph_c0	18	148	2.11	19.41	1.4103e-07	3.08564	up
c110878.graph_c0	2	151	0.08	5.67	2.9976e-15	5.63982	up
c110882.graph_c0	1270	11150	28.58	215.82	3.6608e-11	3.27216	up
c110883.graph_c0	97	548	3.27	25.97	3.80706e-07	2.62065	up
c110883.graph_c1	0	112	0	17.4	8.54872e-15	6.5158	up
c110890.graph_c0	0	75	0	4.9	1.49374e-11	5.94502	up
c110895.graph_c0	13	60	0.86	4.04	0.00226631	2.23146	up
c110902.graph_c0	3	33	1.06	12.77	0.000554423	3.11158	up
c110916.graph_c5	2	28	0.68	3.1	0.00083072	3.25939	up
c110924.graph_c0	356	1696	10.35	54.41	3.68555e-06	2.38713	up
c110942.graph_c0	628	2172	14.08	53.9	0.000689594	1.92728	up
c110985.graph_c0	1	32	0.06	2.52	3.9875e-05	3.95351	up
c111000.graph_c0	161	826	11.69	35.34	1.26201e-06	2.48848	up
c111012.graph_c2	73	315	12.97	61.6	4.74186e-05	2.22775	up
c111017.graph_c0	188	550	8.52	27.81	0.00579649	1.68092	up
c111025.graph_c0	341	1681	17.9	120.32	2.03998e-06	2.43619	up
c111028.graph_c0	262	1221	8.15	41.89	5.46687e-06	2.3538	up
c111037.graph_c0	705	2276	17.75	62.92	0.00193713	1.82821	up
c111050.graph_c0	15	120	0.63	4.98	6.29229e-07	3.02873	up
c111069.graph_c0	64	233	4.29	17.13	0.000653148	1.98083	up
c111071.graph_c0	10	48	0.56	3.09	0.00423162	2.25481	up
c111089.graph_c1	103	1473	3.1	30	2.10942e-15	3.95969	up
c111091.graph_c0	107	360	7.7	18.81	0.00114214	1.87648	up
c111117.graph_c0	93	410	8.01	38.83	2.49854e-05	2.26308	up
c111128.graph_c0	299	1809	10.68	71.47	5.04712e-08	2.7308	up
c111147.graph_c0	20	126	1.53	11.75	5.90955e-06	2.71374	up
c111155.graph_c0	395	1599	7.73	34.6	5.52479e-05	2.15279	up
c111161.graph_c0	115	1009	5.08	56.31	6.70846e-11	3.25739	up
c111162.graph_c0	0	28	0	4.27	2.2036e-05	4.56234	up
c111170.graph_c0	19	119	0.96	5.62	8.16702e-06	2.70127	up
c111171.graph_c0	29	109	3.65	15.15	0.00193919	1.99963	up
c111174.graph_c0	5	46	0.17	1.76	0.000120761	3.03155	up
c111177.graph_c1	79	302	13.25	52.75	0.000254813	2.05525	up
c111182.graph_c0	30	1029	1.34	40.46	0	5.17717	up
c111184.graph_c0	2	74	0.42	7.48	1.86999e-09	4.62302	up
c111196.graph_c0	3	28	0.27	3.25	0.00289508	2.88382	up
c111221.graph_c0	0	179	0	6.91	0	7.18634	up
c111234.graph_c0	8	131	0.31	5.59	3.43522e-10	3.95942	up
c111241.graph_c0	162	604	4.73	19.06	0.000215038	2.02882	up
c111249.graph_c0	11	268	0.82	15.6	5.21805e-15	4.58418	up
c111253.graph_c0	22	358	2	34.91	8.11573e-14	4.08204	up
c111254.graph_c0	0	145	0	7.4	0	6.88476	up
c111255.graph_c0	0	62	0	3.88	3.74764e-10	5.6753	up
c111286.graph_c0	27	105	1.48	7.07	0.00153852	2.04461	up
c111326.graph_c0	783	2761	29.95	149.7	0.000559389	1.95565	up
c111367.graph_c0	81	3653	1.79	93.48	0	5.61083	up
c111374.graph_c0	725	2244	20.37	69.76	0.00351526	1.76751	up
c111376.graph_c0	22	1871	0.72	58.03	0	6.4638	up
c111396.graph_c0	23	175	2.92	30.35	1.45488e-07	2.99416	up
c111405.graph_c1	11	55	1.43	6.26	0.00183626	2.3249	up
c111406.graph_c0	39	185	1.99	11.58	3.98583e-05	2.34544	up
c111419.graph_c1	0	42	0	1.84	1.35562e-07	5.1268	up
c111421.graph_c0	0	24	0	1.77	0.000115681	4.35009	up
c111438.graph_c0	120	446	7.45	26.74	0.000262854	2.02112	up
c111485.graph_c1	63	293	2.78	13.25	1.89547e-05	2.33208	up
c111489.graph_c0	0	88	0	5.32	8.47322e-13	6.17217	up
c11156.graph_c0	0	23	0	1.06	0.000178115	4.29176	up
c111563.graph_c0	547	1597	11.38	36.89	0.00693932	1.68268	up
c111609.graph_c0	99	283	4.6	14.54	0.00938322	1.64127	up
c111615.graph_c0	40	338	3.7	33.93	2.00868e-09	3.17528	up
c111618.graph_c0	408	1924	17.74	92.55	4.42692e-06	2.37299	up
c111618.graph_c2	291	970	9.85	35.67	0.00100154	1.87147	up
c111634.graph_c0	0	58	0	6.42	1.1001e-09	5.58103	up
c111634.graph_c1	0	37	0	2.06	7.46792e-07	4.94951	up
c111641.graph_c0	551	2828	20.87	119.7	1.05132e-06	2.49613	up
c111672.graph_c0	338	1362	10.03	44.76	5.85798e-05	2.14554	up
c111689.graph_c0	27	100	1.48	6.22	0.00275312	1.97506	up
c111718.graph_c0	1	92	0.07	7.17	5.23326e-12	5.44161	up
c111718.graph_c1	16	63	1.38	6.29	0.00611403	2.0268	up
c111736.graph_c0	121	2117	3.51	68.48	0	4.25303	up
c111738.graph_c0	19	253	1.26	18.65	1.37894e-11	3.78156	up
c111739.graph_c0	733	2137	48.13	149.96	0.0078613	1.68126	up
c111741.graph_c2	3	37	0.38	5.18	0.000156663	3.27099	up
c111746.graph_c0	15	322	1.12	15.47	4.21885e-15	4.44349	up
c111764.graph_c0	0	135	0	8.1	2.22045e-16	6.78257	up
c111777.graph_c0	113	2162	2.66	57.51	0	4.3809	up
c111780.graph_c0	18	79	1.24	5.83	0.0012269	2.19037	up
c111811.graph_c0	34	149	3.74	13.9	0.000177432	2.22633	up
c111815.graph_c1	0	52	0	6.19	6.04091e-09	5.42696	up
c111827.graph_c0	2	23	0.14	1.82	0.00526191	2.98881	up
c111828.graph_c0	0	510	0	78.1	0	8.69044	up
c111886.graph_c2	489	1686	23.29	88.74	0.000670872	1.92214	up
c111894.graph_c0	118	503	3.6	18.02	3.36491e-05	2.21815	up
c111894.graph_c1	69	807	1.2	15.53	4.67959e-13	3.66129	up
c111901.graph_c0	0	491	0	15.51	0	8.6358	up
c111914.graph_c0	6090	53648	129.92	1267.32	7.30023e-11	3.27812	up
c111932.graph_c0	4	57	0.31	6.13	2.27739e-06	3.58023	up
c111945.graph_c0	78	270	6.84	25.88	0.00101718	1.91242	up
c111951.graph_c1	15	397	1.48	29.58	0	4.74452	up
c111996.graph_c1	12	175	1.4	6.89	7.80596e-11	3.86061	up
c112001.graph_c1	3	41	0.94	4.92	4.65723e-05	3.41453	up
c112012.graph_c0	13	73	0.66	4.09	0.000218633	2.50919	up
c112028.graph_c1	117	388	7.1	27.27	0.00131341	1.85684	up
c112066.graph_c0	0	44	0	2.66	7.0593e-08	5.19204	up
c112068.graph_c1	68	523	2.66	22.19	2.45969e-09	3.05738	up
c112102.graph_c0	10	54	1.4	8.56	0.00118239	2.4207	up
c112165.graph_c1	2	63	0.09	3.05	2.50203e-08	4.39499	up
c112180.graph_c0	4	59	0.16	2.95	1.39564e-06	3.62895	up
c112227.graph_c0	5	35	0.17	1.28	0.00248966	2.6491	up
c112238.graph_c0	3	38	0.14	2.07	0.00011514	3.30823	up
c112295.graph_c0	4	35	0.3	2.88	0.000926997	2.89577	up
c112301.graph_c0	116	373	16.82	52.12	0.00198811	1.81238	up
c112333.graph_c0	9	113	0.56	7.36	1.32382e-08	3.60192	up
c112354.graph_c1	11	94	1.85	5.53	1.53223e-06	3.0849	up
c112367.graph_c0	19	375	0.97	20.81	3.66374e-15	4.34702	up
c112373.graph_c0	0	23	0	1.48	0.000178115	4.29176	up
c112374.graph_c0	180	1291	5.71	47.14	2.37255e-09	2.97232	up
c112383.graph_c0	0	99	0	6.36	9.33698e-14	6.33987	up
c112390.graph_c0	21	78	1.38	3.61	0.00513974	1.96447	up
c112433.graph_c1	184	1705	5.36	65.31	1.28723e-11	3.3418	up
c112441.graph_c0	0	27	0	1.5	3.303e-05	4.51213	up
c112459.graph_c0	44	651	2.37	39.06	1.37668e-14	3.98521	up
c112470.graph_c0	1005	25086	28.39	784.6	0	4.77913	up
c112471.graph_c0	20	82	2.03	8.45	0.00193847	2.10152	up
c112484.graph_c0	0	246	0	11.59	0	7.64234	up
c112490.graph_c0	9	498	0.3	17.69	0	5.72961	up
c112506.graph_c0	20	219	2.73	20.72	4.43982e-10	3.50528	up
c112507.graph_c0	41	198	2.63	14.42	2.68192e-05	2.37301	up
c112524.graph_c0	79	764	2.33	25.08	1.81166e-11	3.39071	up
c112569.graph_c1	377	1443	37.94	95.37	0.000132383	2.07187	up
c112581.graph_c0	12	90	0.91	7	6.30341e-06	2.91078	up
c112598.graph_c0	483	2402	9.07	47.57	1.79598e-06	2.45022	up
c112609.graph_c0	13	1196	1.25	83.27	0	6.52061	up
c112628.graph_c0	51	249	2.06	10.2	1.35031e-05	2.39608	up
c112648.graph_c1	0	27	0	2.29	3.303e-05	4.51213	up
c112657.graph_c0	10	61	1.11	5.46	0.000280631	2.59284	up
c112673.graph_c3	231	1261	13.32	69.36	3.56196e-07	2.58093	up
c112683.graph_c1	5	121	1.17	6.76	3.733e-11	4.40323	up
c112693.graph_c0	43	134	4.95	15.65	0.0079803	1.74747	up
c112694.graph_c0	0	443	0	8.76	0	8.48778	up
c112719.graph_c0	68	580	2.59	24.51	3.26966e-10	3.20629	up
c112749.graph_c0	0	138	0	5.86	2.22045e-16	6.81399	up
c112757.graph_c1	21	111	2.2	7.71	6.24896e-05	2.46677	up
c112764.graph_c0	41	211	2.91	16.53	1.01231e-05	2.4642	up
c112770.graph_c0	39	192	2.54	14.19	2.28677e-05	2.39867	up
c112779.graph_c0	3	65	0.22	5.21	8.04965e-08	4.06365	up
c112779.graph_c2	0	54	0	5.71	3.3819e-09	5.48017	up
c112783.graph_c0	0	48	0	2.13	2.00627e-08	5.31427	up
c112784.graph_c1	515	2774	11.93	65.96	4.35301e-07	2.56556	up
c112794.graph_c0	37	146	1.81	8.06	0.000593214	2.07976	up
c112804.graph_c1	39	162	15.58	24.8	0.000264467	2.15527	up
c112806.graph_c1	0	19	0	2.4	0.00107901	4.03155	up
c112810.graph_c0	1	57	0.24	14.93	1.68374e-08	4.76264	up
c112810.graph_c1	1	474	0.15	23.91	0	7.79127	up
c112812.graph_c0	375	1110	13.4	44.44	0.00522814	1.70137	up
c112815.graph_c0	21	217	6.54	72.29	9.86212e-10	3.42611	up
c112819.graph_c0	0	526	0	27.35	0	8.7349	up
c112824.graph_c0	290	814	17.48	64.35	0.00982793	1.62381	up
c112827.graph_c0	45	167	2.18	8.8	0.00088674	1.99886	up
c112842.graph_c0	7	48	0.54	4.56	0.000477358	2.69706	up
c112843.graph_c3	39	143	6.31	24.25	0.00136232	1.97674	up
c112848.graph_c0	31	101	5.57	9.46	0.00862034	1.79891	up
c112853.graph_c0	9	45	0.41	2.26	0.00431688	2.29702	up
c112855.graph_c0	24	1278	1.05	62.15	0	5.79582	up
c112861.graph_c0	7	734	0.58	80.24	0	6.59744	up
c112863.graph_c0	89	505	3.89	25.85	3.98298e-07	2.62541	up
c112876.graph_c0	12	93	0.81	6.59	3.88075e-06	2.95746	up
c112879.graph_c0	1	548	0.05	21.97	0	8.00005	up
c112883.graph_c1	48	281	2.94	26.7	8.20088e-07	2.65481	up
c112893.graph_c0	154	1209	3.11	27.02	4.4981e-10	3.10098	up
c112895.graph_c0	2	80	0.09	4.04	5.0175e-10	4.73372	up
c112908.graph_c0	13	109	0.56	5.23	7.08241e-07	3.07959	up
c112920.graph_c0	5	233	0.55	28.23	0	5.34152	up
c112920.graph_c4	13	480	1.38	34.34	0	5.20572	up
c112937.graph_c0	0	24	0	5.84	0.000115681	4.35009	up
c112937.graph_c1	14	162	0.37	4.76	1.76064e-09	3.54884	up
c112966.graph_c0	0	23	0	2.27	0.000178115	4.29176	up
c112989.graph_c1	17	727	1.85	39.37	0	5.44894	up
c112990.graph_c0	32	118	3.47	14.13	0.00193807	1.97692	up
c113005.graph_c0	0	21	0	2.14	0.000431664	4.16751	up
c113023.graph_c0	15	115	0.84	7.35	1.23536e-06	2.96797	up
c113024.graph_c0	15	89	1.87	5.66	5.38278e-05	2.60269	up
c113038.graph_c0	27	2597	0.71	72.78	0	6.65678	up
c113045.graph_c0	55	164	6.29	20.7	0.00944303	1.69112	up
c113069.graph_c0	6	46	0.37	4.1	0.000323052	2.82096	up
c113079.graph_c0	32	420	1.73	26.69	8.07132e-13	3.79771	up
c113080.graph_c0	0	59	0	3.56	8.36947e-10	5.60518	up
c113081.graph_c1	120	448	12.47	51.41	0.000246316	2.02755	up
c113090.graph_c0	0	54	0	5.36	3.3819e-09	5.48017	up
c113091.graph_c0	3	27	0.2	2.11	0.00406745	2.83361	up
c113094.graph_c0	28	94	3.25	13.27	0.00767633	1.83693	up
c113095.graph_c0	0	113	0	6.76	7.21645e-15	6.52848	up
c113104.graph_c0	108	1646	3.53	62.06	4.44089e-16	4.05225	up
c113115.graph_c0	4	60	0.25	4.04	1.096e-06	3.6527	up
c113116.graph_c0	0	37	0	4.06	7.46792e-07	4.94951	up
c113117.graph_c1	28	118	0.85	3.98	0.000508164	2.16117	up
c113120.graph_c0	140	449	5.11	21.57	0.00188828	1.81068	up
c113132.graph_c2	760	2214	121.27	388.98	0.00805613	1.68021	up
c113154.graph_c1	7	36	0.97	2.63	0.00959391	2.29406	up
c113156.graph_c0	0	32	0	2.28	4.6361e-06	4.74733	up
c113169.graph_c0	125	354	4.88	16.76	0.00945147	1.63061	up
c113191.graph_c1	28	154	2.45	11.03	1.19511e-05	2.54181	up
c113193.graph_c0	5	44	0.27	2.5	0.000205189	2.96914	up
c113200.graph_c0	54	374	2.42	18.21	3.1254e-08	2.90021	up
c113204.graph_c1	80	239	4.5	15.43	0.00640927	1.70142	up
c113208.graph_c0	0	101	0	2.12	6.38378e-14	6.36837	up
c113236.graph_c0	3	49	0.21	3.69	4.74417e-06	3.66477	up
c113244.graph_c0	179	940	8.01	45.7	7.90431e-07	2.52306	up
c113271.graph_c0	7	39	1.09	7.24	0.00444736	2.40585	up
c113277.graph_c1	18	94	0.82	4.69	0.000136238	2.43763	up
c113281.graph_c0	19	93	0.95	5.13	0.000259085	2.34975	up
c113290.graph_c0	28	248	3.27	30.52	3.77285e-09	3.22485	up
c113300.graph_c1	191	773	9.86	44.14	5.83539e-05	2.14835	up
c113303.graph_c2	143	476	12.96	47.44	0.00113447	1.86441	up
c113319.graph_c0	76	388	12.43	59.25	3.08438e-06	2.47034	up
c113331.graph_c3	19	151	1.04	14.33	1.85418e-07	3.0417	up
c113369.graph_c0	61	729	3.72	49.21	4.2244e-13	3.68901	up
c113369.graph_c1	27	549	1.23	41.25	1.11022e-16	4.41737	up
c113371.graph_c0	12	209	1.1	7.82	2.40985e-12	4.1151	up
c113375.graph_c0	126	604	3.05	15.64	4.78567e-06	2.38796	up
c113409.graph_c0	7	71	1.08	11.62	2.88934e-06	3.25005	up
c113413.graph_c3	872	4004	16.6	84.45	8.396e-06	2.33664	up
c113415.graph_c0	15	70	2.77	10.73	0.00115166	2.2616	up
c113446.graph_c0	7	158	0.19	4.7	3.08842e-12	4.39041	up
c113448.graph_c1	8	101	0.5	7.32	3.25208e-08	3.58821	up
c113452.graph_c0	226	752	6.71	24.6	0.00102816	1.86751	up
c113486.graph_c0	0	29	0	7.83	1.47928e-05	4.61086	up
c113486.graph_c3	1	280	0.03	13.39	0	7.03441	up
c113495.graph_c2	599	2027	21.03	88.18	0.000934041	1.89572	up
c113499.graph_c0	38	367	1.47	15.74	1.85733e-10	3.36513	up
c113503.graph_c0	26	170	1.94	14.01	1.04654e-06	2.7851	up
c113528.graph_c0	32	108	2.89	9.76	0.0054729	1.85055	up
c113532.graph_c1	0	707	0	50.6	0	9.16068	up
c113532.graph_c2	0	115	0	40.31	5.10703e-15	6.55352	up
c113554.graph_c0	90	873	8.43	38.51	1.29177e-11	3.39775	up
c113555.graph_c0	4	34	0.17	1.99	0.00125473	2.85539	up
c113570.graph_c0	10	74	0.68	5.47	2.25719e-05	2.86651	up
c113584.graph_c0	1	33	0.12	3.31	2.78824e-05	3.99627	up
c113599.graph_c0	130	509	16.06	67.49	0.000115711	2.09701	up
c113612.graph_c1	1	28	0.26	7.87	0.000175063	3.76851	up
c113619.graph_c0	1	262	0.5	35.53	0	6.93899	up
c113620.graph_c0	94	413	4.51	21.67	2.604e-05	2.25836	up
c113645.graph_c0	174	686	6.53	28.47	9.02827e-05	2.10987	up
c113673.graph_c0	21	80	1.66	10.35	0.00388439	2.00043	up
c113685.graph_c0	24	221	3.57	22.86	3.98391e-09	3.27071	up
c113686.graph_c1	4	248	0.36	12.33	0	5.67773	up
c113722.graph_c1	39	153	2.91	12.63	0.000570174	2.07345	up
c113745.graph_c1	0	31	0	2.68	6.78635e-06	4.70326	up
c113756.graph_c0	15	61	1.7	7.55	0.00535548	2.06675	up
c113757.graph_c0	19	593	0.94	28.62	0	5.00642	up
c113758.graph_c0	0	29	0	4.32	1.47928e-05	4.61086	up
c113758.graph_c1	0	84	0	9.35	1.98241e-12	6.10601	up
c113759.graph_c0	116	366	5.74	20.15	0.00254538	1.78514	up
c113818.graph_c0	25	100	0.86	3.04	0.0013453	2.08056	up
c113822.graph_c0	274	1036	22.1	91.18	0.000157164	2.05274	up
c113859.graph_c0	0	20	0	1.36	0.000679762	4.10113	up
c113869.graph_c0	0	21	0	2.47	0.000431664	4.16751	up
c113869.graph_c2	2	30	0.1	1.66	0.00040855	3.35485	up
c113899.graph_c1	35	249	1.92	15.11	7.71844e-08	2.92216	up
c113905.graph_c1	9	47	0.84	6.29	0.00274755	2.35811	up
c113916.graph_c0	79	425	2.43	13.18	1.20271e-06	2.54646	up
c113923.graph_c1	13	3693	0.66	198.3	0	8.14618	up
c113973.graph_c3	29	133	3.01	15.23	0.000148094	2.2838	up
c113978.graph_c0	11	180	0.56	10.41	1.8018e-11	4.01318	up
c114026.graph_c0	8	272	0.5	12.34	2.22045e-16	5.00644	up
c114042.graph_c0	1310	6037	45.09	202.97	9.28345e-06	2.34246	up
c114044.graph_c0	9	120	0.4	7.82	4.67594e-09	3.68772	up
c114050.graph_c0	18	210	0.95	11.65	2.61869e-10	3.58689	up
c114056.graph_c0	186	586	6.09	19.67	0.00221954	1.78751	up
c114067.graph_c0	35	355	1.54	12.05	1.00349e-10	3.4317	up
c114073.graph_c0	638	2296	36.22	143.98	0.000383599	1.9846	up
c114073.graph_c1	254	1765	19.15	147.07	3.69362e-09	2.92946	up
c114077.graph_c0	32	114	2.75	10.05	0.00292929	1.92769	up
c11408.graph_c0	0	20	0	1.6	0.000679762	4.10113	up
c114083.graph_c1	0	23	0	4.8	0.000178115	4.29176	up
c114087.graph_c0	222	694	7.9	26.64	0.00241789	1.77752	up
c114091.graph_c0	36	114	2.95	7.31	0.00891545	1.76433	up
c114097.graph_c2	1361	7900	79.67	515.02	1.47773e-07	2.67537	up
c114143.graph_c0	19	246	0.33	4.89	2.40714e-11	3.74128	up
c114148.graph_c0	5	31	0.4	4.27	0.00796923	2.48036	up
c114192.graph_c1	1	19	0.34	3.18	0.00665356	3.23773	up
c114199.graph_c2	10	59	1.2	10.75	0.000420829	2.54572	up
c114208.graph_c0	0	109	0	17.87	1.45439e-14	6.47706	up
c114216.graph_c0	0	10530	0	397	0	13.055	up
c114216.graph_c1	0	376	0	85.03	0	8.25192	up
c114226.graph_c0	19	103	0.92	5.32	6.56541e-05	2.49525	up
c114233.graph_c0	0	224	0	9.79	0	7.50789	up
c114257.graph_c0	21	95	0.87	4.35	0.000498798	2.24489	up
c114277.graph_c0	3	655	0.24	43.5	0	7.37215	up
c114305.graph_c0	1096	8008	14.1	113.99	1.53124e-09	3.00703	up
c114306.graph_c2	2	35	0.12	2.4	7.43754e-05	3.56905	up
c114323.graph_c0	6	104	0.27	5.84	2.11553e-09	3.97661	up
c114334.graph_c0	7	87	0.32	4.34	1.30682e-07	3.5387	up
c114364.graph_c0	0	147	0	6.93	0	6.90436	up
c114422.graph_c1	402	1302	7.87	27.72	0.00156902	1.83135	up
c114429.graph_c0	9	71	0.69	7.87	1.78402e-05	2.94071	up
c114436.graph_c1	0	36	0	1.42	1.06515e-06	4.91127	up
c114441.graph_c0	18	113	0.8	7.28	1.0147e-05	2.70006	up
c114475.graph_c0	0	30	0	1.7	9.99025e-06	4.6578	up
c114488.graph_c0	0	24	0	2.28	0.000115681	4.35009	up
c114489.graph_c0	27	90	1.45	5.02	0.00896635	1.82502	up
c114490.graph_c1	0	18	0	4.62	0.00172679	3.95844	up
c114494.graph_c1	22	124	4.74	17.61	2.07081e-05	2.56177	up
c114505.graph_c1	16	65	3.58	16	0.00438189	2.07103	up
c114505.graph_c2	573	1958	22.74	73.82	0.000799474	1.90966	up
c114527.graph_c0	14	95	0.79	5.93	1.14338e-05	2.78654	up
c114531.graph_c0	34	345	3.13	36.3	1.13292e-10	3.43085	up
c114541.graph_c0	394	6218	10.12	179.69	0	4.11489	up
c114565.graph_c0	15	776	0.56	33	0	5.70925	up
c114584.graph_c0	5	42	0.27	4.14	0.000351773	2.9039	up
c114639.graph_c1	327	1013	11.2	38.29	0.00278768	1.76643	up
c114642.graph_c0	0	203	0	7	0	7.36669	up
c114649.graph_c0	47	145	1.58	5.36	0.0078539	1.73574	up
c114651.graph_c0	112	840	5.26	43.7	1.60443e-09	3.03097	up
c114670.graph_c0	1063	5246	31.75	173.49	2.57997e-06	2.44097	up
c114677.graph_c1	105	302	11.52	24.14	0.00846285	1.65085	up
c114699.graph_c0	0	153	0	14.65	0	6.9616	up
c114700.graph_c0	716	7373	32.26	319.67	1.01463e-12	3.50112	up
c114701.graph_c0	49	151	1.78	6.8	0.0075128	1.73529	up
c114709.graph_c0	46	1301	1.36	42.53	0	4.92049	up
c114717.graph_c1	111	613	3.31	25.29	4.80669e-07	2.59003	up
c114718.graph_c0	17	63	1.89	6.78	0.00954073	1.94601	up
c114744.graph_c0	4	29	0.32	1.88	0.00592037	2.63462	up
c114753.graph_c1	70	221	5.06	15.55	0.00369994	1.77826	up
c114753.graph_c2	15	58	1.03	2.8	0.009019	1.99547	up
c114754.graph_c0	12	94	0.91	6.76	3.30709e-06	2.97269	up
c114790.graph_c1	1	32	0.17	5.98	3.9875e-05	3.95351	up
c114794.graph_c0	0	65	0	3.52	1.7187e-10	5.74217	up
c114794.graph_c2	4	29	0.52	4.12	0.00592037	2.63462	up
c114796.graph_c0	8	212	0.38	11.27	2.70894e-14	4.64875	up
c114827.graph_c0	0	53	0	3.7	4.51267e-09	5.45381	up
c114847.graph_c0	0	153	0	12.41	0	6.9616	up
c114850.graph_c0	15	79	1.56	7.23	0.000261197	2.43324	up
c114854.graph_c0	165	494	10.19	33.73	0.00441124	1.71319	up
c114869.graph_c0	0	23	0	7.37	0.000178115	4.29176	up
c114881.graph_c1	37	221	1.57	11.39	1.25681e-06	2.67372	up
c114902.graph_c1	7	102	0.46	7.44	9.49161e-09	3.7652	up
c114913.graph_c0	976	4535	43.87	179.77	7.1411e-06	2.35393	up
c114929.graph_c0	11	49	0.66	3.25	0.00624922	2.16214	up
c114936.graph_c1	7	41	1.25	3.59	0.00267983	2.47583	up
c114938.graph_c0	3	25	0.24	2.19	0.00809606	2.72763	up
c114940.graph_c0	8	625	1.43	95	0	6.20299	up
c114940.graph_c2	5	46	0.39	3.98	0.000120761	3.03155	up
c114952.graph_c0	1	40	0.05	2.19	2.57881e-06	4.26465	up
c114952.graph_c1	1	28	0.06	3.34	0.000175063	3.76851	up
c114971.graph_c0	18	1657	1.7	65.76	0	6.55961	up
c114998.graph_c0	9	73	0.74	3.55	1.21193e-05	2.98011	up
c115020.graph_c0	55	573	3.37	30.67	1.04393e-11	3.48823	up
c115038.graph_c0	5	56	2.16	7.17	9.70611e-06	3.30858	up
c115050.graph_c2	9	427	0.39	20.44	0	5.5083	up
c115075.graph_c0	374	1226	11.72	42.44	0.00130669	1.84846	up
c115085.graph_c0	12	122	0.38	4.28	5.18207e-08	3.34453	up
c115117.graph_c1	10	1578	1.37	22.75	0	7.25814	up
c115119.graph_c0	15	62	0.61	2.79	0.00450488	2.08974	up
c115133.graph_c0	1	111	0.05	5.36	1.53211e-13	5.70918	up
c115153.graph_c0	0	31	0	2.58	6.78635e-06	4.70326	up
c115160.graph_c0	14	109	0.86	7.64	1.44638e-06	2.98248	up
c115200.graph_c0	208	1325	5.14	39.53	2.14276e-08	2.80266	up
c115201.graph_c0	19	84	3.05	9.11	0.00093325	2.20494	up
c115201.graph_c1	33	187	2.2	13.8	4.27734e-06	2.59303	up
c115213.graph_c1	12	54	0.6	6.31	0.0040508	2.1868	up
c115220.graph_c0	12	52	1.3	4.14	0.00599787	2.1336	up
c115246.graph_c0	83	251	8.5	28.37	0.0053789	1.7195	up
c115246.graph_c2	7	43	2.04	13.73	0.00162406	2.54258	up
c115270.graph_c0	5	36	0.19	1.52	0.00187023	2.68837	up
c115275.graph_c0	15	92	2.46	10.35	3.39946e-05	2.64987	up
c115278.graph_c2	362	2097	8.7	49.2	1.11561e-07	2.6691	up
c115305.graph_c0	0	82	0	7.77	3.06444e-12	6.07175	up
c115311.graph_c0	6	37	0.4	2.76	0.00340995	2.51602	up
c115319.graph_c1	42	461	2.79	34.36	9.45477e-12	3.5535	up
c115331.graph_c0	7	64	1.03	4.64	1.25189e-05	3.10301	up
c115361.graph_c1	669	2078	41.5	142.55	0.00325024	1.77244	up
c115420.graph_c0	4	31	0.53	4.57	0.00316004	2.72702	up
c115422.graph_c0	6	68	0.32	3.66	1.917e-06	3.37259	up
c115449.graph_c1	455	1607	7.82	30.57	0.000462556	1.95663	up
c115450.graph_c3	18	85	1.57	8.19	0.000501584	2.29441	up
c115452.graph_c0	0	174	0	5.03	0	7.14576	up
c115458.graph_c0	26	188	1.69	14.82	1.95933e-07	2.9293	up
c115459.graph_c0	826	4760	26.72	170.48	1.4058e-07	2.66415	up
c115470.graph_c0	8	82	1.1	4.59	9.01493e-07	3.29159	up
c115479.graph_c0	0	106	0	5.99	2.5091e-14	6.43725	up
c115487.graph_c0	1922	6231	60.95	218.72	0.00286656	1.83552	up
c115493.graph_c0	537	8624	25.14	432.49	0	4.14132	up
c115500.graph_c0	0	191	0	18.11	0	7.27934	up
c115500.graph_c1	0	81	0	5.83	3.82061e-12	6.05431	up
c115501.graph_c0	0	326	0	21.09	0	8.04678	up
c115508.graph_c0	5	35	0.42	2.15	0.00248966	2.6491	up
c115509.graph_c1	74	253	3.95	14.85	0.00126678	1.89365	up
c115513.graph_c1	27	145	1.15	8.28	1.94571e-05	2.50563	up
c115515.graph_c0	83	241	16.79	53.58	0.00872717	1.66114	up
c115528.graph_c1	35	121	31.81	116.27	0.0034628	1.88855	up
c115561.graph_c3	0	48	0	8.08	2.00627e-08	5.31427	up
c115573.graph_c0	715	3014	26.48	123.43	3.2927e-05	2.21291	up
c115581.graph_c0	2	40	0.17	4.87	1.48932e-05	3.75553	up
c115584.graph_c0	3	690	0.09	23.64	0	7.44711	up
c115586.graph_c0	18	75	2.96	13.16	0.002251	2.1166	up
c115588.graph_c1	103	927	21.65	214.3	4.73251e-11	3.29229	up
c115588.graph_c2	38	169	0.46	2.28	0.000108551	2.25204	up
c115600.graph_c1	13	84	0.48	3.45	3.38489e-05	2.70853	up
c115601.graph_c0	58	194	2.17	8.04	0.00224604	1.857	up
c115602.graph_c0	21	142	1.5	8.3	1.56847e-06	2.81862	up
c115631.graph_c0	12	66	0.6	3.72	0.000410646	2.47042	up
c115632.graph_c0	1447	14163	66.94	926	3.78464e-12	3.42916	up
c115654.graph_c0	732	2620	26.07	103.17	0.000436282	1.97705	up
c115663.graph_c0	1	22	0.05	1.14	0.0018836	3.43715	up
c115664.graph_c0	25	204	2.81	25.33	2.87817e-08	3.10011	up
c115664.graph_c3	104	760	7.89	63.84	2.95551e-09	2.99238	up
c115671.graph_c0	9	79	0.85	6.34	3.9107e-06	3.09223	up
c115690.graph_c0	4	34	0.84	5.2	0.00125473	2.85539	up
c115693.graph_c0	16	130	3.15	34.11	3.3628e-07	3.05749	up
c115707.graph_c0	4288	17618	64.4	293.04	0.000116032	2.17772	up
c115720.graph_c0	155	630	27.6	123.53	5.93017e-05	2.15269	up
c115728.graph_c0	50	434	3.42	26.76	5.52428e-10	3.2224	up
c115730.graph_c1	6	42	1.37	8.47	0.000903798	2.69331	up
c115735.graph_c2	4	97	0.41	9.12	4.88263e-10	4.33456	up
c115738.graph_c1	37	402	2.12	25.28	1.983e-11	3.53324	up
c115747.graph_c0	11	54	0.39	4	0.00224742	2.29902	up
c115759.graph_c1	87	631	2.46	19.87	4.56841e-09	2.97835	up
c115763.graph_c0	17	490	0.96	29.06	0	4.88095	up
c115775.graph_c0	101	296	4.67	15.03	0.00690036	1.67732	up
c115778.graph_c0	18	103	1.51	9.52	3.87929e-05	2.5679	up
c115780.graph_c0	2	23	0.7	4.5	0.00526191	2.98881	up
c115795.graph_c1	51	476	3.59	10.3	1.23876e-10	3.32749	up
c115812.graph_c1	15	106	2.55	13.76	4.33118e-06	2.8517	up
c115825.graph_c0	10	45	1.58	7.1	0.00810104	2.16412	up
c115831.graph_c2	54	284	2.48	14.93	3.6367e-06	2.50457	up
c115834.graph_c0	2	23	0.18	2.53	0.00526191	2.98881	up
c115842.graph_c1	231	681	20.42	33.98	0.00520758	1.6933	up
c115858.graph_c0	31	152	1.7	12.51	4.69809e-05	2.38275	up
c115873.graph_c0	19	137	0.56	4.25	9.15511e-07	2.90253	up
c115876.graph_c0	35	157	6.34	26.27	0.000118733	2.26095	up
c115878.graph_c0	492	1417	19.47	66.88	0.00800241	1.66278	up
c115887.graph_c0	34	112	1.34	5.57	0.00638432	1.81844	up
c115889.graph_c0	0	44	0	3.29	7.0593e-08	5.19204	up
c115891.graph_c3	112	479	6.11	31.19	3.33858e-05	2.2222	up
c115898.graph_c0	17	78	0.51	2.54	0.000882316	2.24878	up
c115938.graph_c0	24	204	2.62	20.31	1.70274e-08	3.1559	up
c115943.graph_c0	6	47	0.31	2.68	0.000250991	2.85119	up
c115955.graph_c1	8	40	0.68	3.64	0.00711012	2.27831	up
c115973.graph_c1	24	88	2.81	5.26	0.00416063	1.95433	up
c115979.graph_c1	0	158	0	9.14	0	7.00763	up
c116026.graph_c1	16	89	0.73	6.08	9.63012e-05	2.51711	up
c116034.graph_c0	26	824	0.58	20.21	0	5.05391	up
c116048.graph_c0	208	1134	8.34	44.92	3.78685e-07	2.57832	up
c116057.graph_c0	1052	14729	17.55	271.3	1.11022e-15	3.94511	up
c116062.graph_c0	24	297	1.08	11.53	1.3377e-11	3.69507	up
c116068.graph_c0	466	2035	21.51	84.16	1.64873e-05	2.26269	up
c116094.graph_c0	44	1187	1.8	53.8	0	4.85057	up
c116102.graph_c0	15	72	0.56	3.08	0.000824116	2.30155	up
c116106.graph_c0	48	207	6.91	34.42	9.92492e-05	2.21613	up
c116129.graph_c1	1	19	0.08	1.69	0.00665356	3.23773	up
c116131.graph_c0	24	89	1.81	7.31	0.0036616	1.9704	up
c116139.graph_c0	3	125	0.13	8.31	8.89511e-13	4.99407	up
c116154.graph_c0	670	3224	21.5	114.5	3.43652e-06	2.40364	up
c116163.graph_c0	0	59	0	2.67	8.36947e-10	5.60518	up
c116163.graph_c1	30	156	1.32	7.58	2.19548e-05	2.46521	up
c116164.graph_c1	0	58	0	3.73	1.1001e-09	5.58103	up
c116169.graph_c0	59	292	5.69	16.64	8.04075e-06	2.41974	up
c116187.graph_c0	361	1050	5.01	16.13	0.00650968	1.67598	up
c116191.graph_c1	613	1770	23.9	76.35	0.00833096	1.667	up
c116198.graph_c0	6	72	1.54	28.16	8.24589e-07	3.45361	up
c116198.graph_c1	74	608	4.4	39.94	5.6136e-10	3.15448	up
c116217.graph_c1	4	29	0.29	1.88	0.00592037	2.63462	up
c116224.graph_c0	18	83	0.9	5	0.000674332	2.26056	up
c116230.graph_c1	0	22	0	3.2	0.000276245	4.23097	up
c116236.graph_c1	10	71	1.58	11.94	3.96882e-05	2.8078	up
c116277.graph_c0	109	335	9.56	32.67	0.00368095	1.74663	up
c116297.graph_c0	7	90	0.2	2.8	7.5804e-08	3.58693	up
c116333.graph_c0	22	1099	0.66	36.56	0	5.69685	up
c116339.graph_c0	5	259	0.11	8.68	0	5.49337	up
c116350.graph_c0	68	837	1.56	22.16	1.62648e-13	3.73452	up
c116365.graph_c1	184	529	5.8	19.29	0.00722269	1.65569	up
c116380.graph_c0	193	1056	9.51	38.53	3.67171e-07	2.58288	up
c116391.graph_c0	143	701	7.2	40.35	2.97989e-06	2.42166	up
c116399.graph_c0	224	2098	8.92	99.15	8.98526e-12	3.35895	up
c116403.graph_c1	27	151	1.61	3.95	1.05743e-05	2.56364	up
c116416.graph_c0	2	24	0.21	3.35	0.00360868	3.04714	up
c116420.graph_c0	28	153	1.19	7.22	1.31902e-05	2.53248	up
c116437.graph_c0	15	208	0.52	9.6	3.44743e-11	3.81603	up
c116439.graph_c0	30	140	0.63	4.98	0.000105077	2.31039	up
c116443.graph_c0	11	49	0.81	3.99	0.00624922	2.16214	up
c116451.graph_c0	348	6635	12.55	264.88	0	4.38697	up
c116462.graph_c0	288	1942	26.39	48.44	6.40249e-09	2.88691	up
c116466.graph_c0	3	129	0.15	6.47	4.82281e-13	5.03907	up
c116481.graph_c0	18	245	0.84	12.68	1.29819e-11	3.80808	up
c116488.graph_c0	1155	3575	26.98	92.59	0.0042796	1.76825	up
c116496.graph_c0	66	3486	4.59	226.2	0	5.83339	up
c116504.graph_c0	144	450	4.78	16.61	0.00263145	1.77363	up
c116514.graph_c1	297	2770	8.5	82.78	8.68761e-12	3.35479	up
c116543.graph_c0	565	1735	17.62	60.8	0.00358353	1.75557	up
c116562.graph_c1	22	109	3.15	14.76	0.000128103	2.37772	up
c116577.graph_c0	233	1702	12.49	100.71	1.42874e-09	3.00087	up
c116592.graph_c0	133	528	3.79	16.68	9.25786e-05	2.11718	up
c116596.graph_c2	461	4624	13.41	148.89	1.71729e-12	3.46183	up
c116615.graph_c0	630	4219	12.23	90.58	7.37984e-09	2.88019	up
c116626.graph_c0	174	680	25.27	105.88	0.000103259	2.09722	up
c116646.graph_c0	92	357	5.64	24.29	0.000174389	2.0794	up
c116656.graph_c0	27	139	2.17	9.79	3.62276e-05	2.44519	up
c116663.graph_c0	0	160	0	7.56	0	7.02563	up
c116663.graph_c1	0	43	0	6.22	9.76259e-08	5.15979	up
c116668.graph_c2	1	39	0.41	6.24	3.57826e-06	4.22924	up
c116695.graph_c1	23	80	3.67	8.27	0.00824349	1.87686	up
c116696.graph_c0	5	56	1.17	7.96	9.70611e-06	3.30858	up
c116716.graph_c0	62	185	3.04	9.9	0.00821038	1.69483	up
c116728.graph_c0	40	322	1.69	15.03	5.00595e-09	3.10558	up
c116736.graph_c0	142	493	7.77	30.04	0.00063481	1.92493	up
c116754.graph_c0	56	168	2.79	8.14	0.00863191	1.70026	up
c116782.graph_c0	8	39	0.84	4.51	0.00905869	2.2429	up
c116793.graph_c1	340	1082	5.11	18	0.00194342	1.80537	up
c116794.graph_c1	1	22	0.08	1.85	0.0018836	3.43715	up
c116805.graph_c0	16	97	0.62	4.21	2.93589e-05	2.63966	up
c116811.graph_c0	19	120	1.23	13.98	7.20155e-06	2.71321	up
c116825.graph_c0	390	2538	11.47	82.59	1.22863e-08	2.83722	up
c116835.graph_c1	2896	8829	84.37	284.69	0.00837762	1.74711	up
c116844.graph_c0	414	1967	13.62	71.62	3.89684e-06	2.38386	up
c116855.graph_c0	13	79	1.08	6.55	7.80106e-05	2.62132	up
c116871.graph_c1	24	251	1.92	21.86	3.64428e-10	3.45339	up
c116875.graph_c1	23	86	0.93	3.87	0.00373066	1.97966	up
c116910.graph_c0	109	651	7.94	35.05	1.2144e-07	2.70254	up
c116932.graph_c0	1	20	0.4	6.72	0.00434556	3.30731	up
c116946.graph_c1	98	973	8.95	98.58	6.75915e-12	3.4329	up
c116969.graph_c0	264	3189	25.37	234.01	3.31957e-14	3.72703	up
c116971.graph_c0	20	314	0.77	13.23	3.34399e-13	4.02265	up
c116972.graph_c0	11	178	0.5	8.46	2.23858e-11	3.99717	up
c116977.graph_c0	68	544	12.7	68.16	1.14956e-09	3.11405	up
c116984.graph_c1	0	180	0	8.7	0	7.19433	up
c117021.graph_c0	12	71	0.84	6.6	0.000164481	2.5739	up
c117023.graph_c0	0	66	0	5.31	1.33213e-10	5.76378	up
c117027.graph_c0	8	1422	0.19	37.58	0	7.38739	up
c117031.graph_c0	357	2077	10.52	58.48	1.03e-07	2.67527	up
c117036.graph_c0	1	61	0.02	2.11	5.84708e-09	4.85848	up
c117060.graph_c1	1372	7360	19.42	115.33	6.39659e-07	2.56164	up
c117158.graph_c0	386	2170	8.78	59.06	1.93982e-07	2.62616	up
c117166.graph_c0	8	85	0.47	6.04	5.1953e-07	3.34267	up
c117177.graph_c0	28	333	0.78	11.13	1.24168e-11	3.6482	up
c117185.graph_c0	30	111	1.02	4	0.00215972	1.97882	up
c117191.graph_c0	88	272	2.7	9.02	0.00393486	1.75181	up
c117194.graph_c1	0	50	0	10.78	1.09334e-08	5.37172	up
c117222.graph_c1	65	190	4.92	9.8	0.00991257	1.66632	up
c117230.graph_c0	122	513	3.46	16.12	4.05717e-05	2.19893	up
c117271.graph_c0	75	322	4.01	22.47	4.92824e-05	2.22105	up
c117277.graph_c0	35	268	7.68	16.82	2.07627e-08	3.02774	up
c117279.graph_c0	31	439	5.19	22.94	1.9218e-13	3.90527	up
c117281.graph_c1	57	422	1.88	15.39	7.88217e-09	2.99774	up
c117298.graph_c0	127	696	4.25	25.11	4.78592e-07	2.58082	up
c117318.graph_c0	7	72	0.59	5.68	2.35708e-06	3.26989	up
c117342.graph_c0	75	243	4.48	15.93	0.00250046	1.81674	up
c117361.graph_c0	6	48	0.42	3.73	0.00019538	2.88079	up
c117361.graph_c1	66	200	2.98	8.13	0.00643331	1.71827	up
c117372.graph_c0	118	558	11.59	28.03	6.34959e-06	2.36751	up
c117374.graph_c0	556	1684	20.7	71.97	0.00429286	1.73567	up
c117404.graph_c1	23	110	1.75	7.99	0.000176528	2.33028	up
c117414.graph_c0	20	239	0.86	16.38	8.27296e-11	3.63068	up
c117421.graph_c1	14	91	1.1	7.88	2.11992e-05	2.72529	up
c117437.graph_c0	200	576	11.98	25.75	0.00702119	1.65877	up
c117443.graph_c1	8	108	1.52	8.2	1.04945e-08	3.68375	up
c117443.graph_c2	0	41	0	5.21	1.89028e-07	5.09304	up
c117445.graph_c0	12	50	0.73	3.44	0.00889995	2.07836	up
c117455.graph_c0	601	7135	14.62	191.13	4.29656e-14	3.70586	up
c117489.graph_c1	46	5746	1.91	264.05	0	7.06237	up
c117504.graph_c0	22	194	1.06	10.32	1.38821e-08	3.20233	up
c117515.graph_c0	18	710	0.77	33.21	0	5.33836	up
c117520.graph_c0	278	1121	4.15	18.55	5.78989e-05	2.14557	up
c117554.graph_c0	1691	14690	209.26	1913.93	5.13869e-11	3.25725	up
c117554.graph_c2	962	3306	118.22	609.3	0.000889306	1.91888	up
c117578.graph_c0	2	169	0.28	16.91	3.33067e-16	5.80105	up
c117579.graph_c2	427	1346	28.7	56.47	0.00231538	1.7925	up
c117605.graph_c0	21	88	1.6	7.67	0.0012849	2.13594	up
c117638.graph_c1	2	28	0.13	3.55	0.00083072	3.25939	up
c117652.graph_c0	18	67	4.65	11.85	0.00773766	1.95666	up
c117683.graph_c0	42	167	2.38	9.44	0.000407158	2.09536	up
c117696.graph_c0	134	500	7.87	32.42	0.000232218	2.02806	up
c117729.graph_c2	107	361	5.31	19.04	0.00110018	1.88047	up
c117748.graph_c0	29	780	1	29.86	0	4.82478	up
c117760.graph_c2	35	135	3.17	7	0.000903031	2.04498	up
c117775.graph_c0	0	22	0	3.12	0.000276245	4.23097	up
c117775.graph_c3	0	25	0	2.9	7.56628e-05	4.40615	up
c117797.graph_c3	144	986	6.05	45.72	7.0055e-09	2.90314	up
c117820.graph_c0	439	1580	12.15	44.88	0.000346582	1.98369	up
c117822.graph_c0	0	280	0	8.5	0	7.82823	up
c117823.graph_c1	1	173	0.04	7.33	0	6.34368	up
c117829.graph_c0	15	137	1.19	11.56	7.09271e-08	3.21804	up
c117833.graph_c1	0	129	0	20.83	5.55112e-16	6.71759	up
c117839.graph_c0	1	328	0.05	18.05	0	7.26175	up
c117902.graph_c0	69	291	9.01	42.07	7.26348e-05	2.19365	up
c117903.graph_c0	23	92	0.86	3.87	0.00170511	2.07562	up
c117941.graph_c0	70	225	3.77	18.04	0.00296277	1.80399	up
c117969.graph_c0	11	72	1.06	7.2	6.9027e-05	2.70595	up
c117970.graph_c2	25	111	2.2	9.06	0.000360096	2.22937	up
c117986.graph_c0	0	142	0	10.7	0	6.85485	up
c117990.graph_c1	8	67	0.36	3.53	1.67777e-05	3.00492	up
c117999.graph_c0	3	42	0.24	1.94	3.46531e-05	3.44828	up
c118023.graph_c1	12	67	0.95	5.27	0.000341327	2.49172	up
c118044.graph_c0	14	103	0.64	5.21	3.44803e-06	2.90174	up
c118082.graph_c0	7	52	0.65	5.35	0.00018466	2.80975	up
c118082.graph_c1	43	153	2.84	10.58	0.0016492	1.93713	up
c118089.graph_c0	118	335	7.7	22.23	0.00937702	1.63353	up
c118097.graph_c0	18	72	0.92	4.09	0.00356624	2.05868	up
c118097.graph_c1	17	92	0.79	5.55	0.000107122	2.48351	up
c118110.graph_c0	10	60	0.63	2.1	0.000343453	2.56947	up
c118110.graph_c1	0	28	0	2.23	2.2036e-05	4.56234	up
c118113.graph_c0	6	109	0.4	8.13	9.26661e-10	4.04358	up
c118119.graph_c0	0	22	0	5.25	0.000276245	4.23097	up
c118138.graph_c2	9	50	0.28	1.89	0.00140662	2.44516	up
c118156.graph_c0	69	244	2.68	10.5	0.000877126	1.94069	up
c118164.graph_c1	94	1514	2.63	46.87	1.11022e-16	4.12937	up
c118185.graph_c0	24	151	3	13.66	2.71209e-06	2.72493	up
c118187.graph_c0	11	56	1.1	4.61	0.00150171	2.35033	up
c118232.graph_c0	1	20	0.1	2.22	0.00434556	3.30731	up
c118232.graph_c1	22	84	1.95	3.77	0.00332334	2.00666	up
c118239.graph_c0	391	1580	7.42	33.09	5.67612e-05	2.1502	up
c118247.graph_c0	12	153	0.89	8.52	9.64306e-10	3.66824	up
c118256.graph_c0	435	1459	8.79	32.66	0.00097274	1.88201	up
c118287.graph_c0	487	1950	15.85	70.17	6.81624e-05	2.13777	up
c118296.graph_c0	18	115	0.59	4.21	7.81236e-06	2.7251	up
c118299.graph_c0	1	27	0.11	3.23	0.00025663	3.71831	up
c118307.graph_c0	17	64	2.88	6.4	0.00811806	1.9683	up
c118311.graph_c1	50	211	2.93	13.48	0.000124975	2.18628	up
c118315.graph_c0	5	50	0.24	2.96	4.29468e-05	3.14882	up
c118336.graph_c0	5	35	0.74	2.3	0.00248966	2.6491	up
c118370.graph_c0	33	167	0.93	7.55	2.43745e-05	2.43097	up
c118413.graph_c0	12	69	0.57	2.88	0.00023649	2.5334	up
c118418.graph_c0	2	58	0.21	6.75	8.88315e-08	4.27808	up
c118418.graph_c1	8	70	0.73	7.1	9.13178e-06	3.06699	up
c118419.graph_c2	84	1769	4.74	93.37	0	4.51359	up
c118432.graph_c1	92	287	2.76	8.25	0.00339405	1.76574	up
c118441.graph_c0	181	906	3.44	19	1.81118e-06	2.45407	up
c118442.graph_c0	303	2379	11.65	96.2	3.07076e-10	3.10664	up
c118461.graph_c1	11	95	2.37	17.2	1.3029e-06	3.09997	up
c118469.graph_c3	24	96	1.86	6.96	0.00150934	2.07819	up
c118482.graph_c0	3	30	0.86	2.19	0.00148027	2.97928	up
c118486.graph_c0	1589	6433	63.36	283.77	8.81728e-05	2.15582	up
c118494.graph_c0	0	144	0	8.47	0	6.87486	up
c118508.graph_c0	11	225	1.47	10.49	2.05946e-13	4.33314	up
c118518.graph_c0	0	178	0	8.35	0	7.17832	up
c118520.graph_c1	37	121	1.81	6.56	0.00592882	1.8113	up
c118525.graph_c0	871	19884	14.22	360.54	0	4.65003	up
c118531.graph_c0	2	29	0.45	7.17	0.000581372	3.30791	up
c118533.graph_c0	0	34	0	1.64	2.19926e-06	4.83163	up
c118551.graph_c0	433	2005	14.3	58.87	6.08583e-06	2.34692	up
c118553.graph_c1	12	135	2.4	29.08	9.08807e-09	3.48921	up
c118565.graph_c0	49	206	3.47	16.01	0.000137266	2.18025	up
c118571.graph_c0	76	241	4.42	13.39	0.0032352	1.78611	up
c118576.graph_c0	68	699	2.57	29.34	7.4013e-12	3.47501	up
c118594.graph_c1	26	121	3.07	11.73	0.000169898	2.29879	up
c118602.graph_c1	8	225	0.27	8.42	7.88258e-15	4.73412	up
c118602.graph_c2	8	46	0.69	4.35	0.00169837	2.47429	up
c118606.graph_c0	75	229	8.61	18.68	0.00520836	1.73158	up
c118606.graph_c2	0	24	0	3.59	0.000115681	4.35009	up
c118609.graph_c0	265	805	7.96	26.78	0.00354333	1.73721	up
c118618.graph_c0	22	247	0.7	10.24	1.53683e-10	3.54882	up
c118636.graph_c0	121	363	3.58	11.88	0.00473871	1.71311	up
c118640.graph_c2	44	191	3.54	17.01	0.000108711	2.2227	up
c118654.graph_c1	28	110	2.5	11	0.00123548	2.06097	up
c118660.graph_c0	230	686	5.73	19.19	0.00448244	1.71005	up
c118675.graph_c1	1119	10004	38.29	250.57	2.38419e-11	3.29812	up
c118680.graph_c0	24	119	3.09	13.18	9.29643e-05	2.38449	up
c118686.graph_c1	4	47	0.65	5.28	3.01328e-05	3.30844	up
c118694.graph_c1	2	80	0.14	5.98	5.0175e-10	4.73372	up
c118699.graph_c2	2	30	0.09	1.82	0.00040855	3.35485	up
c118726.graph_c0	63	1256	1.97	43.39	0	4.42728	up
c118733.graph_c0	79	2619	7.45	276.7	0	5.16642	up
c118750.graph_c1	48	559	1.07	23.03	1.65001e-12	3.64394	up
c118763.graph_c0	228	749	6.09	22.16	0.00122822	1.84912	up
c118765.graph_c0	0	22	0	1.84	0.000276245	4.23097	up
c118765.graph_c1	4	73	0.28	5.19	5.65123e-08	3.93043	up
c118769.graph_c1	34	139	3.74	17.99	0.000453886	2.12696	up
c118775.graph_c0	218	4079	6.41	108.5	0	4.35666	up
c118814.graph_c0	13	58	0.87	4.95	0.00328628	2.18355	up
c118825.graph_c0	71	228	3.01	10.67	0.00295423	1.80292	up
c118828.graph_c0	13	56	0.74	3.4	0.00477771	2.134	up
c118848.graph_c0	12	578	1.07	56.94	0	5.57724	up
c118848.graph_c2	0	33	0	6.08	3.18461e-06	4.79009	up
c118848.graph_c3	65	1415	3.21	79.5	0	4.55494	up
c118866.graph_c0	414	2484	15.58	72.71	5.78631e-08	2.72034	up
c118879.graph_c0	147	615	4.5	20.84	3.88545e-05	2.19376	up
c118885.graph_c0	10	55	0.56	4.79	0.000959514	2.44659	up
c118896.graph_c0	1	20	0.17	3.74	0.00434556	3.30731	up
c118896.graph_c1	11	73	0.37	5.07	5.7449e-05	2.72552	up
c118947.graph_c2	22	500	0.5	12.88	0	4.5626	up
c118952.graph_c0	62	235	6.03	15.15	0.000393837	2.03793	up
c118953.graph_c2	3	50	0.43	2.97	3.6106e-06	3.6932	up
c118956.graph_c0	152	493	5.21	18.7	0.00157814	1.82766	up
c118962.graph_c0	49	169	3.52	19.32	0.00195253	1.89651	up
c118971.graph_c0	37	145	1.58	7.8	0.000649036	2.06993	up
c118972.graph_c1	88	508	1.99	12.73	2.99216e-07	2.64999	up
c118984.graph_c0	7	403	0.3	17.55	0	5.73444	up
c118997.graph_c0	18	85	0.71	4.38	0.000501584	2.29441	up
c119002.graph_c0	192	617	6.84	17.56	0.00169217	1.81625	up
c119032.graph_c0	4	29	0.41	3.44	0.00592037	2.63462	up
c119041.graph_c0	314	1239	7.7	32.33	8.12995e-05	2.11493	up
c119044.graph_c0	5	36	0.26	2	0.00187023	2.68837	up
c119045.graph_c1	17	66	3.08	13.16	0.00588194	2.01186	up
c119076.graph_c0	3	126	0.27	12.46	7.62168e-13	5.00545	up
c119082.graph_c0	1	345	0.04	13.92	0	7.33439	up
c119093.graph_c0	30	115	2.02	8.6	0.00140445	2.02934	up
c119131.graph_c0	11	132	0.41	6.38	5.70149e-09	3.5693	up
c119132.graph_c2	62	418	2.46	14.83	3.60712e-08	2.86546	up
c119142.graph_c1	46	479	2.28	20.43	1.95263e-11	3.48132	up
c119185.graph_c1	6	73	0.28	3.72	6.70363e-07	3.47318	up
c119187.graph_c0	599	2524	15.64	71.69	3.14449e-05	2.21192	up
c119195.graph_c2	270	2190	5.69	45.78	1.63714e-10	3.15285	up
c119203.graph_c0	398	1140	10.16	31.9	0.00809751	1.65423	up
c119203.graph_c1	344	1220	16.27	65.83	0.000414818	1.96156	up
c119229.graph_c1	56	278	3.03	11.26	8.51113e-06	2.4227	up
c119234.graph_c0	856	3218	94.66	281.95	0.000218365	2.04814	up
c119235.graph_c2	43	251	3.48	23.23	1.16545e-06	2.64676	up
c119258.graph_c0	17	73	0.32	1.5	0.0019278	2.15475	up
c119294.graph_c0	427	1503	11.53	40.18	0.000479816	1.95153	up
c119309.graph_c0	33	122	1.47	7	0.00175269	1.98192	up
c119312.graph_c0	301	2041	24.13	180.76	5.69e-09	2.8952	up
c119312.graph_c2	40	133	7.29	26.79	0.00426516	1.83778	up
c119325.graph_c0	25	139	0.46	3.05	1.53764e-05	2.55069	up
c119364.graph_c0	0	45	0	2.66	5.12488e-08	5.22358	up
c119374.graph_c0	17	178	0.65	6.86	2.86872e-09	3.4264	up
c119377.graph_c0	37	294	0.66	5.85	8.52377e-09	3.08349	up
c119406.graph_c0	37	451	1.95	21.27	1.86828e-12	3.6987	up
c119425.graph_c1	20	85	1.46	2.76	0.00126706	2.1526	up
c119469.graph_c2	48	644	9.38	25.17	8.10463e-14	3.84773	up
c119477.graph_c0	1	36	0.19	7.39	9.79657e-06	4.11745	up
c119477.graph_c1	555	2737	24.82	120.53	2.13529e-06	2.43855	up
c119477.graph_c2	15	240	1.52	13.22	2.00095e-12	4.02135	up
c119496.graph_c0	24	129	1.69	9.86	2.95242e-05	2.49975	up
c119503.graph_c0	601	5785	32.75	303.95	4.23239e-12	3.40332	up
c119509.graph_c1	0	53	0	5.91	4.51267e-09	5.45381	up
c119527.graph_c1	253	3356	13.92	194.35	4.10783e-15	3.86172	up
c119540.graph_c0	32	145	1.06	7.55	0.00013157	2.27139	up
c119541.graph_c1	77	325	3.98	18.66	6.15368e-05	2.19708	up
c119556.graph_c0	29	284	2.75	21.8	4.78021e-10	3.37118	up
c119580.graph_c0	105	309	4.79	13.19	0.00642684	1.68378	up
c119586.graph_c0	10	114	0.58	8.83	2.9211e-08	3.48159	up
c119613.graph_c1	12	50	0.96	4.43	0.00889995	2.07836	up
c119629.graph_c0	79	583	3.61	29.47	3.93156e-09	3.00135	up
c119634.graph_c0	47	159	1.54	5.94	0.00264942	1.86764	up
c119640.graph_c3	9	44	1.33	7.43	0.00541891	2.26548	up
c119655.graph_c2	20	179	0.97	10.16	1.80072e-08	3.21611	up
c119673.graph_c1	612	2170	26.89	90.25	0.000472909	1.96311	up
c119683.graph_c0	179	982	5.12	37.09	3.64092e-07	2.58604	up
c119683.graph_c1	2	23	0.63	8.07	0.00526191	2.98881	up
c119714.graph_c0	16	76	2.75	5.95	0.000727763	2.29269	up
c119715.graph_c0	164	598	19.18	75.5	0.000296894	1.99689	up
c119749.graph_c0	340	1545	14.01	69.4	8.22423e-06	2.31879	up
c119754.graph_c0	699	2762	20.93	99.01	9.29329e-05	2.11959	up
c119771.graph_c0	7	39	0.56	1.77	0.00444736	2.40585	up
c119785.graph_c0	24	189	1.98	15.72	6.54842e-08	3.04641	up
c119792.graph_c0	29	100	1	4.59	0.0052894	1.87676	up
c119798.graph_c0	14	70	0.3	2.07	0.00066607	2.35258	up
c119801.graph_c0	3	127	0.12	5.76	6.53699e-13	5.01675	up
c119815.graph_c1	18	70	0.56	2.4	0.00485661	2.01874	up
c119817.graph_c0	80	407	3.01	16.94	3.01629e-06	2.46637	up
c119819.graph_c0	10	82	0.36	3.34	5.26192e-06	3.01229	up
c119836.graph_c0	489	1983	23.23	110.32	5.5713e-05	2.15607	up
c119846.graph_c1	151	3653	7.37	197.36	0	4.72339	up
c119857.graph_c0	80	231	5.78	23.15	0.00956426	1.65256	up
c119870.graph_c0	55	169	2.48	5.89	0.00669595	1.73413	up
c119878.graph_c0	3	49	0.16	3.89	4.74417e-06	3.66477	up
c119884.graph_c1	8	41	0.92	3.6	0.00558531	2.31288	up
c119884.graph_c2	1044	8253	31.41	195.16	3.03206e-10	3.12053	up
c119901.graph_c0	27	97	0.95	3.22	0.00391541	1.93167	up
c119910.graph_c0	48	708	1.1	17.98	1.03251e-14	3.98417	up
c119932.graph_c0	107	435	5.54	24.29	7.58004e-05	2.14864	up
c119959.graph_c0	45	666	1.89	30	1.24345e-14	3.98656	up
c119976.graph_c0	77	226	1.69	5.81	0.0081454	1.67536	up
c119986.graph_c0	88	286	3.57	12.78	0.00208359	1.8239	up
c120038.graph_c0	127	544	6.08	28.46	2.94664e-05	2.22606	up
c120040.graph_c0	6	53	0.4	2.8	5.74658e-05	3.02032	up
c120051.graph_c1	0	17	0	2.15	0.00278655	3.88142	up
c120068.graph_c0	59	440	1.09	12.65	6.27727e-09	3.00922	up
c120069.graph_c2	22	96	1.74	8.37	0.000674019	2.19669	up
c120074.graph_c0	4	67	0.3	5.21	2.13504e-07	3.80885	up
c120077.graph_c0	304	1406	6.82	35.29	6.12178e-06	2.34367	up
c120088.graph_c0	125	522	6.29	26.79	4.43644e-05	2.18929	up
c120101.graph_c0	1	28	0.04	2.31	0.000175063	3.76851	up
c120139.graph_c0	17	145	0.58	5.58	1.05409e-07	3.13284	up
c120147.graph_c0	23	105	0.57	2.8	0.000327098	2.26393	up
c120171.graph_c0	53	165	2.68	9.64	0.00602326	1.75195	up
c120177.graph_c0	111	500	7.82	38.93	1.48022e-05	2.29673	up
c120202.graph_c1	157	666	4.79	17.84	3.01455e-05	2.21437	up
c120210.graph_c1	84	261	4.25	14.12	0.00382223	1.75859	up
c120213.graph_c1	7	77	0.87	12.34	8.6967e-07	3.36517	up
c120225.graph_c0	29	333	4.28	50.86	2.09038e-11	3.59989	up
c120225.graph_c1	889	5264	24.14	158.39	8.64354e-08	2.70344	up
c120235.graph_c0	30	121	3.91	4.69	0.000742058	2.10195	up
c120259.graph_c0	653	2266	27.62	120.89	0.000665123	1.93218	up
c120273.graph_c0	544	2021	23.71	64.09	0.000225626	2.03007	up
c120307.graph_c1	0	32	0	2.01	4.6361e-06	4.74733	up
c120312.graph_c0	467	1559	9.4	34.76	0.001058	1.87547	up
c120328.graph_c1	317	1136	13.07	35.57	0.000352994	1.97619	up
c120333.graph_c0	31	467	1.93	29.71	5.12923e-14	3.99423	up
c120337.graph_c0	41	1445	0.98	37.79	0	5.23276	up
c120351.graph_c0	4	35	0.28	3.6	0.000926997	2.89577	up
c120358.graph_c0	2	234	0.1	12.55	0	6.26762	up
c120366.graph_c1	7	72	0.33	3.76	2.35708e-06	3.26989	up
c120397.graph_c0	65	282	3.33	10.89	5.21259e-05	2.23296	up
c120399.graph_c0	495	2010	7.38	33.19	5.46815e-05	2.15802	up
c120402.graph_c0	349	2714	10.11	87.04	3.63346e-10	3.09356	up
c120416.graph_c0	0	614	0	20.94	0	8.95759	up
c120432.graph_c0	1	143	0.03	5.37	9.99201e-16	6.07107	up
c120438.graph_c0	26	194	2.1	11.74	1.1444e-07	2.97433	up
c120450.graph_c0	761	2302	19.36	64.85	0.00489112	1.73452	up
c120452.graph_c0	211	1127	5.11	30.11	5.4313e-07	2.54887	up
c120454.graph_c1	5	37	0.31	2.23	0.00140788	2.72661	up
c120465.graph_c0	85	424	2.49	14.89	3.82678e-06	2.43919	up
c120469.graph_c0	12	164	0.53	7.59	2.66534e-10	3.76763	up
c120479.graph_c1	1194	4302	19.59	78.25	0.000481437	1.98738	up
c120484.graph_c0	81	391	2.45	13.39	7.01575e-06	2.39106	up
c120498.graph_c1	24	108	1.17	5.69	0.000343689	2.24607	up
c120498.graph_c2	42	175	2.45	11.03	0.000214661	2.16239	up
c120502.graph_c0	725	2159	24.57	78.35	0.00591848	1.71183	up
c120524.graph_c0	119	584	5.73	32.02	3.39995e-06	2.42103	up
c120538.graph_c0	185	1218	6.55	44.24	1.22108e-08	2.84919	up
c120549.graph_c2	20	233	1.52	13.73	1.35489e-10	3.59419	up
c120577.graph_c0	15	91	1.55	10.38	3.95938e-05	2.63432	up
c120591.graph_c0	79	336	7.89	20.08	5.30033e-05	2.20856	up
c120606.graph_c2	18	74	0.58	2.66	0.00262297	2.09755	up
c120622.graph_c0	29	754	0.92	27.24	0	4.77595	up
c120638.graph_c0	28	185	1.12	8.5	6.50364e-07	2.80447	up
c120675.graph_c0	1184	5264	24.52	120.9	1.63882e-05	2.29057	up
c120678.graph_c0	58	272	2.14	13.95	1.93919e-05	2.34192	up
c120680.graph_c0	8498	27222	205.46	750.54	0.00769512	1.81882	up
c120694.graph_c2	322	1376	8.41	40.67	2.27449e-05	2.22995	up
c120696.graph_c0	5	36	0.34	3.1	0.00187023	2.68837	up
c120701.graph_c0	33	445	3.1	36.41	3.90354e-13	3.83829	up
c120702.graph_c1	4	75	0.25	5.24	3.67921e-08	3.96878	up
c120703.graph_c0	216	734	10.61	42.85	0.000768086	1.89751	up
c120717.graph_c0	94	280	12.26	42.59	0.0059178	1.69969	up
c120717.graph_c2	40	251	5.32	36.39	4.28997e-07	2.74777	up
c120736.graph_c0	11	185	0.38	7.94	1.05513e-11	4.05244	up
c120736.graph_c1	22	108	1.83	12.46	0.000145168	2.36457	up
c120741.graph_c0	613	3839	20.4	108.23	2.69069e-08	2.78344	up
c120791.graph_c0	0	30	0	5.82	9.99025e-06	4.6578	up
c120793.graph_c0	504	2189	15.27	76.81	1.83158e-05	2.2551	up
c120806.graph_c0	99	364	4.9	17.94	0.000354343	2.00301	up
c120807.graph_c0	3303	16021	98.62	529.53	5.99187e-06	2.41703	up
c120816.graph_c0	9	93	1.28	9.85	3.27079e-07	3.32426	up
c120819.graph_c1	39	476	2.62	35.42	1.43541e-12	3.703	up
c120826.graph_c0	21	536	0.95	27.9	0	4.72578	up
c120837.graph_c1	9	50	1.25	7.67	0.00140662	2.44516	up
c120873.graph_c0	27	322	4.24	27.49	1.43172e-11	3.64991	up
c120888.graph_c0	296	974	8.13	30.85	0.00120267	1.85293	up
c120937.graph_c1	231	700	4.45	13.87	0.00364654	1.73293	up
c120950.graph_c1	45	180	4.63	18.5	0.000326072	2.10624	up
c120957.graph_c0	5	114	0.27	8.73	1.12111e-10	4.31816	up
c120969.graph_c1	90	1130	6.99	96.96	5.24025e-14	3.76955	up
c120969.graph_c2	146	432	11.37	73.1	0.00527035	1.69519	up
c120988.graph_c0	12	145	0.73	10.25	2.55548e-09	3.5914	up
c120994.graph_c1	0	56	0	4.55	1.91726e-09	5.53148	up
c121002.graph_c3	156	933	13.18	79.39	8.32059e-08	2.7091	up
c121016.graph_c0	36	113	1.63	5.87	0.00981643	1.75176	up
c121027.graph_c0	28	95	0.88	3.95	0.00683815	1.852	up
c121048.graph_c0	0	160	0	4.83	0	7.02563	up
c121053.graph_c0	5	117	0.13	5.83	6.95937e-11	4.35523	up
c121072.graph_c0	3	113	0.16	6.22	6.10245e-12	4.84997	up
c121077.graph_c0	3	48	0.35	5.62	6.25029e-06	3.63576	up
c121110.graph_c0	162	1038	4.5	32.51	2.24091e-08	2.80878	up
c121124.graph_c0	19	87	1.53	2.87	0.000605935	2.25484	up
c121124.graph_c2	0	17	0	2.63	0.00278655	3.88142	up
c121132.graph_c1	85	1209	2.13	33.49	3.66374e-15	3.94814	up
c121136.graph_c0	88	974	11.61	47.73	8.41216e-13	3.58741	up
c121139.graph_c0	7	78	1.77	15.04	7.15359e-07	3.38349	up
c121156.graph_c1	6	36	1.02	4.01	0.00446997	2.47779	up
c121158.graph_c0	100	1384	1.81	30.57	4.88498e-15	3.91193	up
c121159.graph_c0	146	549	2.95	12.28	0.000198303	2.04008	up
c121179.graph_c0	1061	4049	46.18	158.47	0.000188446	2.07013	up
c121179.graph_c1	0	27	0	5.03	3.303e-05	4.51213	up
c121189.graph_c0	348	1788	12.67	70.82	9.8528e-07	2.49595	up
c121194.graph_c0	0	34	0	1.09	2.19926e-06	4.83163	up
c121210.graph_c0	13	134	1.29	14.18	2.32858e-08	3.37447	up
c121211.graph_c1	65	1306	4.57	57.73	0	4.4394	up
c121227.graph_c0	2	112	0.09	5.3	1.13343e-12	5.21285	up
c121242.graph_c0	5	235	0.12	6.32	0	5.35378	up
c121250.graph_c0	220	632	22.85	47.33	0.00722555	1.65574	up
c121274.graph_c0	87	388	2.23	11.01	2.25591e-05	2.27854	up
c121296.graph_c0	9	131	0.4	9.21	9.82785e-10	3.81302	up
c121327.graph_c0	3	31	0.13	1.68	0.00106356	3.02474	up
c121331.graph_c0	47	261	1.72	8.34	2.08702e-06	2.5783	up
c121332.graph_c1	15	66	2.53	11.2	0.00226691	2.17823	up
c121362.graph_c0	27	431	2.04	32.25	3.27516e-14	4.06914	up
c121372.graph_c0	4	37	0.28	2.11	0.000510039	2.97327	up
c121388.graph_c0	13	69	1.49	8.59	0.000442228	2.42928	up
c121389.graph_c0	1	84	0.12	10.95	2.70003e-11	5.31218	up
c121389.graph_c1	0	27	0	7.74	3.303e-05	4.51213	up
c121392.graph_c0	53	207	3.34	5.69	0.000333876	2.07694	up
c121481.graph_c3	0	178	0	29.39	0	7.17832	up
c121496.graph_c0	21	86	0.59	2.7	0.00169034	2.10324	up
c121540.graph_c0	54	162	1.49	5.04	0.00900857	1.69938	up
c121545.graph_c0	2	39	0.33	7.56	2.03954e-05	3.72011	up
c121571.graph_c1	213	3135	22.22	325.52	4.44089e-16	4.01031	up
c121589.graph_c0	54	258	3.11	17.1	1.67443e-05	2.36668	up
c121590.graph_c0	1	45	0.06	3.52	5.30908e-07	4.42976	up
c121607.graph_c0	46	588	1.94	20.96	2.70783e-13	3.77642	up
c121623.graph_c2	73	262	3.67	14.58	0.00067206	1.96311	up
c121631.graph_c0	28	142	2.03	10.69	3.98521e-05	2.42574	up
c121635.graph_c0	349	1737	7.79	41.94	1.72539e-06	2.45011	up
c121645.graph_c0	76	232	5.99	20.17	0.00516228	1.73149	up
c121651.graph_c0	3	294	0.07	7.89	0	6.21981	up
c121654.graph_c0	25	91	1.18	4.35	0.00407287	1.94624	up
c121686.graph_c0	655	2467	24.24	108.27	0.00019297	2.05032	up
c121701.graph_c0	88	1378	12.3	213.88	3.33067e-16	4.08745	up
c121701.graph_c1	377	23629	9.1	630.92	0	6.10412	up
c121703.graph_c0	83	241	4.27	14.37	0.00872717	1.66114	up
c121706.graph_c0	60	224	1.78	8.13	0.000508591	2.01541	up
c121709.graph_c0	137	391	4.24	13.39	0.0083654	1.64267	up
c121715.graph_c0	19	475	0.71	23.94	0	4.68706	up
c121723.graph_c0	39	177	1.12	5.24	7.60886e-05	2.2821	up
c121743.graph_c0	5	44	0.57	3.3	0.000205189	2.96914	up
c121748.graph_c2	244	708	26.04	80.7	0.00638273	1.67075	up
c121753.graph_c1	89	754	3.28	27.68	2.08851e-10	3.20253	up
c121762.graph_c0	226	698	13.77	43.84	0.00283922	1.76019	up
c121765.graph_c0	10	127	1.11	9.22	4.52691e-09	3.6358	up
c121797.graph_c0	4	59	0.28	6.01	1.39564e-06	3.62895	up
c121834.graph_c1	79	1485	2.45	54.72	0	4.34839	up
c121872.graph_c0	15	92	0.81	6.72	3.39946e-05	2.64987	up
c121891.graph_c0	10	46	2.41	10.26	0.00651974	2.19499	up
c121911.graph_c0	101	370	4.02	17.25	0.000367054	1.99805	up
c121918.graph_c0	31	108	2.07	6.85	0.00407101	1.89445	up
c121922.graph_c0	510	2367	11.61	60.5	6.00734e-06	2.3508	up
c121930.graph_c0	97	302	2.98	10.55	0.00335475	1.76366	up
c121953.graph_c0	36	118	2.11	9.67	0.00607005	1.81356	up
c121964.graph_c0	0	200	0	14.33	0	7.34534	up
c121972.graph_c0	207	656	3.88	13.62	0.00202347	1.79672	up
c122009.graph_c0	12	612	1.05	19.95	0	5.65953	up
c122012.graph_c0	28	167	1.5	5.88	3.40749e-06	2.65783	up
c122026.graph_c0	2	24	0.43	3.08	0.00360868	3.04714	up
c122026.graph_c1	4	118	0.21	10.78	1.38052e-11	4.61405	up
c122028.graph_c0	1	43	0.03	1.35	9.87993e-07	4.36596	up
c122038.graph_c0	877	2893	12.9	47.1	0.00155188	1.8597	up
c122040.graph_c0	3	39	0.17	4.4	8.48892e-05	3.34454	up
c122040.graph_c2	7	59	0.28	2.97	3.73517e-05	2.98797	up
c122042.graph_c0	108	320	3.07	10.06	0.00582928	1.69392	up
c122049.graph_c0	475	2851	10.06	71.96	5.80375e-08	2.72136	up
c122061.graph_c0	0	116	0	6.72	4.21885e-15	6.56588	up
c122071.graph_c0	227	1055	6.13	28.55	5.89436e-06	2.34894	up
c122076.graph_c0	32	117	1.83	4.89	0.00214826	1.96477	up
c122122.graph_c0	0	24	0	1.77	0.000115681	4.35009	up
c122132.graph_c0	6	101	0.25	4.28	3.51439e-09	3.93488	up
c122137.graph_c1	100	447	4.47	20.83	1.85592e-05	2.28413	up
c122193.graph_c0	445	1377	7.15	24.75	0.00301239	1.76594	up
c122210.graph_c0	132	668	2.83	16.68	1.84509e-06	2.46656	up
c122252.graph_c0	3	192	0.15	10.98	2.22045e-16	5.6083	up
c122255.graph_c1	20	212	1.32	15.35	8.19792e-10	3.45868	up
c122274.graph_c0	39	140	5.96	20.28	0.00177506	1.94642	up
c122312.graph_c0	9	166	0.77	11.93	1.15807e-11	4.15178	up
c122312.graph_c1	9	46	0.85	4.79	0.00344221	2.32789	up
c122332.graph_c1	10	45	0.73	3.67	0.00810104	2.16412	up
c122334.graph_c0	422	1640	4.92	21.17	0.000106246	2.09422	up
c122355.graph_c0	0	439	0	15.58	0	8.47473	up
c122372.graph_c1	15	85	2.28	10.1	0.000100361	2.53728	up
c122384.graph_c0	148	416	6.3	23.29	0.00985367	1.62145	up
c122399.graph_c0	130	396	8.65	13.72	0.00379592	1.73585	up
c122415.graph_c0	498	1456	9.44	30.52	0.00661287	1.68448	up
c122423.graph_c0	64	291	1.85	8.1	2.61733e-05	2.3	up
c122430.graph_c0	36	153	1.04	13.84	0.000233892	2.18487	up
c122440.graph_c1	43	170	2.21	9.69	0.000418972	2.08797	up
c122443.graph_c0	90	382	3.45	12.86	4.66842e-05	2.20796	up
c122473.graph_c0	218	612	6.19	19.19	0.0096073	1.62253	up
c122494.graph_c0	290	1444	12.91	60.23	1.7301e-06	2.44982	up
c122518.graph_c1	15	531	0.68	19.64	0	5.16296	up
c122525.graph_c1	532	2492	20.96	142.93	5.17236e-06	2.36423	up
c122526.graph_c1	27	96	1.76	9.47	0.0044051	1.9169	up
c122544.graph_c0	0	276	0	10	0	7.80757	up
c122548.graph_c0	16	896	0.25	15.8	0	5.8308	up
c122549.graph_c0	74	220	2.02	6.57	0.00724208	1.69307	up
c122595.graph_c0	77	227	4.92	12.4	0.00773471	1.68169	up
c122596.graph_c0	8	66	0.6	5.37	2.06055e-05	2.98362	up
c122611.graph_c0	193	652	4.65	17.08	0.000848487	1.88826	up
c122613.graph_c0	63	215	3.34	13.04	0.0015642	1.88772	up
c122631.graph_c0	844	5059	32.7	187.08	6.74586e-08	2.72097	up
c122651.graph_c0	22	195	0.81	7.14	1.26608e-08	3.2097	up
c122669.graph_c1	27	230	2.22	18.91	9.18126e-09	3.16669	up
c122672.graph_c1	18	198	0.97	10.45	7.95502e-10	3.50252	up
c122687.graph_c0	135	2479	2.24	51.21	0	4.32436	up
c122694.graph_c0	267	1224	5	30.06	7.19262e-06	2.33021	up
c122710.graph_c0	369	2625	8.46	72.4	2.15623e-09	2.96539	up
c122711.graph_c0	2	254	0.73	5.77	0	6.38534	up
c122759.graph_c0	1221	4150	18.39	70.18	0.00116127	1.90327	up
c122787.graph_c2	0	17	0	3.54	0.00278655	3.88142	up
c122825.graph_c1	84	286	3.08	8.67	0.00117928	1.88996	up
c122855.graph_c0	47	202	1.93	12.44	0.00010888	2.21059	up
c122868.graph_c1	308	1539	10.87	39.76	1.61826e-06	2.45518	up
c122873.graph_c0	28	111	0.69	5.21	0.00110449	2.07389	up
c122894.graph_c0	192	666	6.18	22.6	0.000584257	1.92629	up
c122899.graph_c0	173	659	6.05	25.89	0.000152463	2.06029	up
c122901.graph_c2	422	1232	11.01	35.62	0.0064328	1.68189	up
c122919.graph_c0	312	1074	10.23	38.97	0.000635409	1.91815	up
c122925.graph_c0	775	6520	12.16	116.62	7.6558e-11	3.20975	up
c122926.graph_c1	7	36	1.66	9.62	0.00959391	2.29406	up
c122929.graph_c1	47	195	4.02	13.14	0.000179888	2.16003	up
c122992.graph_c2	1	27	0.26	4.72	0.00025663	3.71831	up
c122997.graph_c0	83	1221	1.02	16.7	1.77636e-15	3.99617	up
c123023.graph_c0	1	43	0.18	1.9	9.87993e-07	4.36596	up
c123030.graph_c0	0	218	0	8.41	0	7.46894	up
c123030.graph_c1	0	309	0	13.54	0	7.96982	up
c123030.graph_c3	0	282	0	13.21	0	7.83846	up
c123030.graph_c4	0	65	0	6.93	1.7187e-10	5.74217	up
c123037.graph_c0	646	1920	13.26	41.33	0.00581526	1.70879	up
c123038.graph_c0	151	447	2.66	8.57	0.00519353	1.69615	up
c123061.graph_c0	951	4184	23.95	97.31	1.78998e-05	2.27513	up
c123067.graph_c1	70	276	2.54	14.49	0.000190526	2.09728	up
c123069.graph_c0	2017	9161	25.64	128.98	1.45685e-05	2.32192	up
c123106.graph_c1	11	72	0.58	3.49	6.9027e-05	2.70595	up
c123126.graph_c0	679	4325	12.18	77.68	1.9865e-08	2.80814	up
c123133.graph_c1	40	245	1.29	8.8	6.46139e-07	2.71304	up
c123150.graph_c3	9	607	0.94	19.41	0	6.01452	up
c123153.graph_c0	21	393	1.27	17.5	5.55112e-15	4.27928	up
c123167.graph_c0	37	159	1.45	4.75	0.000187723	2.20183	up
c123175.graph_c0	83	247	2.72	10.01	0.00652598	1.69644	up
c123200.graph_c0	41	174	2.9	9.01	0.000175354	2.18784	up
c123207.graph_c0	54	168	1.94	7.42	0.00592791	1.75146	up
c123225.graph_c0	37	124	1.68	5.89	0.00447505	1.84628	up
c123247.graph_c0	83	259	4.56	17.81	0.00365943	1.76455	up
c123265.graph_c0	354	1402	6.63	28.84	7.72389e-05	2.1208	up
c123277.graph_c0	2699	10261	19.61	82.58	0.000313833	2.06552	up
c123292.graph_c0	552	4059	9.63	87.44	1.12901e-09	3.01467	up
c123294.graph_c0	2462	7505	49.79	168.02	0.00769391	1.74686	up
c123320.graph_c0	48	211	3.39	10.26	7.51421e-05	2.24358	up
c123337.graph_c0	114	371	11.16	40.07	0.00171324	1.82945	up
c123337.graph_c1	623	5425	8.68	83.65	3.56263e-11	3.2589	up
c123403.graph_c0	85	251	2.13	6.95	0.00703338	1.6857	up
c123449.graph_c0	0	529	0	545.72	0	8.74308	up
c123452.graph_c0	0	284	0	289.47	0	7.84861	up
c123453.graph_c0	0	273	0	222.16	0	7.79187	up
c123454.graph_c0	0	47	0	46.91	2.73236e-08	5.28467	up
c123455.graph_c0	3	558	2.42	479.95	0	7.14139	up
c123456.graph_c0	0	173	0	140.78	0	7.1375	up
c123457.graph_c0	1	591	0.53	339.37	0	8.1088	up
c123460.graph_c0	3	93	0.08	2.69	2.13606e-10	4.5723	up
c123463.graph_c0	0	23	0	12.08	0.000178115	4.29176	up
c123469.graph_c0	6	3393	0.34	211.45	0	8.98798	up
c123494.graph_c0	0	46	0	40.37	3.73499e-08	5.25445	up
c123499.graph_c0	0	1858	0	115.08	0	10.5531	up
c123541.graph_c0	0	992	0	79.48	0	9.64858	up
c123545.graph_c0	3	55	1.01	20.16	9.58089e-07	3.82753	up
c123546.graph_c0	16	168	2.55	29.54	4.06028e-09	3.42436	up
c123557.graph_c0	0	198	0	25.26	0	7.33093	up
c123561.graph_c0	0	17	0	13.55	0.00278655	3.88142	up
c123575.graph_c0	0	31	0	13.38	6.78635e-06	4.70326	up
c123584.graph_c0	11	131	1.38	18.12	6.51768e-09	3.55843	up
c123589.graph_c0	0	256	0	21.57	0	7.69955	up
c123591.graph_c0	24	213	2.12	20.78	7.81816e-09	3.21782	up
c123620.graph_c0	0	497	0	38.9	0	8.65328	up
c123630.graph_c0	0	400	0	33.98	0	8.3409	up
c123645.graph_c0	2	161	0.21	18.23	6.66134e-16	5.73161	up
c123653.graph_c0	0	17	0	3.81	0.00278655	3.88142	up
c123664.graph_c0	0	84	0	8.79	1.98241e-12	6.10601	up
c123701.graph_c0	0	69	0	15.6	6.29364e-11	5.82676	up
c123708.graph_c0	0	325	0	18.12	0	8.04237	up
c123720.graph_c0	0	150	0	13.56	0	6.93326	up
c123730.graph_c0	0	32	0	4.93	4.6361e-06	4.74733	up
c123741.graph_c0	0	172	0	12.93	0	7.1292	up
c123746.graph_c0	0	22	0	7.97	0.000276245	4.23097	up
c123749.graph_c0	0	33	0	7.06	3.18461e-06	4.79009	up
c123759.graph_c0	0	49	0	12.68	1.47846e-08	5.34328	up
c123850.graph_c0	0	46	0	9.29	3.73499e-08	5.25445	up
c123895.graph_c0	0	35	0	8.58	1.52668e-06	4.872	up
c123910.graph_c0	0	39	0	8.29	3.72338e-07	5.02306	up
c123917.graph_c0	0	26	0	3.33	4.98266e-05	4.46011	up
c123978.graph_c0	0	28	0	5.53	2.2036e-05	4.56234	up
c124050.graph_c0	0	29	0	5.31	1.47928e-05	4.61086	up
c124073.graph_c0	1	27	0.18	5.24	0.00025663	3.71831	up
c124084.graph_c0	0	26	0	3.32	4.98266e-05	4.46011	up
c124107.graph_c0	0	22	0	4.64	0.000276245	4.23097	up
c124114.graph_c0	0	31	0	3.63	6.78635e-06	4.70326	up
c124124.graph_c0	0	31	0	4.01	6.78635e-06	4.70326	up
c124227.graph_c0	0	19	0	1.65	0.00107901	4.03155	up
c124418.graph_c0	0	57	0	2.87	1.45016e-09	5.55647	up
c124515.graph_c0	0	21	0	1.51	0.000431664	4.16751	up
c124546.graph_c0	0	17	0	4.89	0.00278655	3.88142	up
c124587.graph_c0	0	36	0	2.17	1.06515e-06	4.91127	up
c124682.graph_c0	0	29	0	1.98	1.47928e-05	4.61086	up
c124763.graph_c0	5	40	0.26	2.34	0.000608521	2.83557	up
c124774.graph_c0	0	21	0	1.84	0.000431664	4.16751	up
c124829.graph_c0	0	18	0	3.45	0.00172679	3.95844	up
c125180.graph_c0	0	29	0	1.2	1.47928e-05	4.61086	up
c125258.graph_c0	0	20	0	2.36	0.000679762	4.10113	up
c125346.graph_c0	0	60	0	3.22	6.38545e-10	5.62893	up
c125418.graph_c0	0	22	0	2.87	0.000276245	4.23097	up
c125486.graph_c0	0	18	0	2.21	0.00172679	3.95844	up
c125592.graph_c0	0	49	0	2.01	1.47846e-08	5.34328	up
c125763.graph_c0	0	33	0	1.89	3.18461e-06	4.79009	up
c125803.graph_c0	0	17	0	2.37	0.00278655	3.88142	up
c125980.graph_c0	0	26	0	1.64	4.98266e-05	4.46011	up
c126279.graph_c0	0	38	0	1.71	5.26091e-07	4.98675	up
c126283.graph_c0	0	17	0	2.23	0.00278655	3.88142	up
c126971.graph_c0	0	22	0	1.42	0.000276245	4.23097	up
c127682.graph_c0	0	17	0	1.18	0.00278655	3.88142	up
c127804.graph_c0	0	17	0	1.63	0.00278655	3.88142	up
c128112.graph_c0	0	20	0	1.27	0.000679762	4.10113	up
c128684.graph_c0	0	17	0	1.38	0.00278655	3.88142	up
c128818.graph_c0	0	17	0	0.93	0.00278655	3.88142	up
c12974.graph_c0	0	18	0	0.93	0.00172679	3.95844	up
c131132.graph_c0	0	28	0	1.06	2.2036e-05	4.56234	up
c13181.graph_c0	0	17	0	1.43	0.00278655	3.88142	up
c15024.graph_c0	0	26	0	1.77	4.98266e-05	4.46011	up
c15948.graph_c0	0	21	0	1.34	0.000431664	4.16751	up
c16777.graph_c0	0	31	0	2.05	6.78635e-06	4.70326	up
c17354.graph_c0	0	27	0	1.78	3.303e-05	4.51213	up
c2033.graph_c0	0	49	0	1.99	1.47846e-08	5.34328	up
c21354.graph_c0	0	22	0	1.6	0.000276245	4.23097	up
c2145.graph_c0	0	18	0	2.5	0.00172679	3.95844	up
c24797.graph_c0	0	19	0	1.5	0.00107901	4.03155	up
c2580.graph_c0	0	21	0	1.13	0.000431664	4.16751	up
c31800.graph_c0	0	17	0	1.55	0.00278655	3.88142	up
c34157.graph_c0	0	49	0	8.09	1.47846e-08	5.34328	up
c34221.graph_c0	0	23	0	8.79	0.000178115	4.29176	up
c34250.graph_c0	0	41	0	6.16	1.89028e-07	5.09304	up
c34319.graph_c0	0	27	0	7.17	3.303e-05	4.51213	up
c34334.graph_c0	0	40	0	13.18	2.64713e-07	5.05847	up
c34354.graph_c0	0	18	0	3.18	0.00172679	3.95844	up
c34391.graph_c0	0	26	0	1.44	4.98266e-05	4.46011	up
c34517.graph_c0	0	22	0	3.93	0.000276245	4.23097	up
c34534.graph_c0	0	17	0	4.99	0.00278655	3.88142	up
c34560.graph_c0	0	28	0	3.53	2.2036e-05	4.56234	up
c34652.graph_c0	0	34	0	6.19	2.19926e-06	4.83163	up
c34725.graph_c0	0	28	0	2.8	2.2036e-05	4.56234	up
c34849.graph_c0	0	52	0	4.51	6.04091e-09	5.42696	up
c34969.graph_c0	0	30	0	4.75	9.99025e-06	4.6578	up
c35089.graph_c0	0	43	0	3.69	9.76259e-08	5.15979	up
c35190.graph_c0	0	42	0	5.72	1.35562e-07	5.1268	up
c35209.graph_c0	0	17	0	15.26	0.00278655	3.88142	up
c35224.graph_c0	0	347	0	35.39	0	8.13652	up
c35260.graph_c0	0	53	0	14.01	4.51267e-09	5.45381	up
c35291.graph_c0	3	47	0.53	9.19	8.25692e-06	3.60616	up
c35320.graph_c0	0	691	0	61.02	0	9.12771	up
c35355.graph_c0	2	38	0.81	16.85	2.80299e-05	3.6838	up
c35371.graph_c0	0	303	0	195.49	0	7.94164	up
c35394.graph_c1	0	419	0	80.6	0	8.40765	up
c35650.graph_c0	0	21	0	2.56	0.000431664	4.16751	up
c35715.graph_c0	0	222	0	18.62	0	7.49502	up
c35741.graph_c0	0	122	0	26.12	1.55431e-15	6.63789	up
c35873.graph_c0	0	28	0	2.32	2.2036e-05	4.56234	up
c36033.graph_c0	0	18	0	2.82	0.00172679	3.95844	up
c36073.graph_c0	0	35	0	3.83	1.52668e-06	4.872	up
c36215.graph_c0	0	17	0	1.86	0.00278655	3.88142	up
c36269.graph_c0	0	35	0	2.2	1.52668e-06	4.872	up
c36346.graph_c0	0	43	0	1.94	9.76259e-08	5.15979	up
c36352.graph_c0	0	25	0	2.8	7.56628e-05	4.40615	up
c36405.graph_c0	0	18	0	1.8	0.00172679	3.95844	up
c36410.graph_c0	0	32	0	2.52	4.6361e-06	4.74733	up
c36422.graph_c0	0	32	0	2.49	4.6361e-06	4.74733	up
c36436.graph_c0	0	33	0	2.41	3.18461e-06	4.79009	up
c36439.graph_c0	0	18	0	3.35	0.00172679	3.95844	up
c36448.graph_c0	0	18	0	1.93	0.00172679	3.95844	up
c36599.graph_c0	0	32	0	2.05	4.6361e-06	4.74733	up
c36608.graph_c0	0	28	0	2.65	2.2036e-05	4.56234	up
c36717.graph_c0	0	17	0	1.18	0.00278655	3.88142	up
c36980.graph_c0	0	22	0	4.49	0.000276245	4.23097	up
c37198.graph_c0	0	58	0	1.68	1.1001e-09	5.58103	up
c37267.graph_c0	0	41	0	1.96	1.89028e-07	5.09304	up
c37391.graph_c0	0	24	0	1.82	0.000115681	4.35009	up
c37405.graph_c0	0	33	0	2.05	3.18461e-06	4.79009	up
c37464.graph_c1	0	34	0	1.59	2.19926e-06	4.83163	up
c37699.graph_c0	0	17	0	1.76	0.00278655	3.88142	up
c37797.graph_c0	1	20	0.07	1.56	0.00434556	3.30731	up
c37935.graph_c0	0	18	0	2.5	0.00172679	3.95844	up
c38058.graph_c0	0	17	0	2.2	0.00278655	3.88142	up
c38357.graph_c0	0	25	0	1.96	7.56628e-05	4.40615	up
c38652.graph_c0	0	19	0	10.64	0.00107901	4.03155	up
c38793.graph_c0	0	43	0	2.48	9.76259e-08	5.15979	up
c39169.graph_c0	0	35	0	2.18	1.52668e-06	4.872	up
c39204.graph_c0	0	17	0	2.61	0.00278655	3.88142	up
c39248.graph_c0	0	18	0	4.16	0.00172679	3.95844	up
c39391.graph_c0	0	18	0	1.9	0.00172679	3.95844	up
c39409.graph_c0	0	23	0	4.02	0.000178115	4.29176	up
c39434.graph_c0	0	27	0	3.28	3.303e-05	4.51213	up
c39472.graph_c0	0	40	0	2.4	2.64713e-07	5.05847	up
c39518.graph_c0	0	39	0	2.15	3.72338e-07	5.02306	up
c39588.graph_c0	0	40	0	3.73	2.64713e-07	5.05847	up
c39672.graph_c0	0	40	0	3.21	2.64713e-07	5.05847	up
c39726.graph_c0	0	39	0	3.14	3.72338e-07	5.02306	up
c40085.graph_c0	0	20	0	3.12	0.000679762	4.10113	up
c40240.graph_c0	0	17	0	2.4	0.00278655	3.88142	up
c40327.graph_c0	0	21	0	3.69	0.000431664	4.16751	up
c40801.graph_c0	0	19	0	2.88	0.00107901	4.03155	up
c40882.graph_c0	0	26	0	4	4.98266e-05	4.46011	up
c41314.graph_c0	0	31	0	1.92	6.78635e-06	4.70326	up
c4133.graph_c0	0	19	0	1.82	0.00107901	4.03155	up
c41801.graph_c0	0	34	0	7.08	2.19926e-06	4.83163	up
c41943.graph_c1	0	53	0	1.62	4.51267e-09	5.45381	up
c42039.graph_c0	0	17	0	0.7	0.00278655	3.88142	up
c42794.graph_c0	0	26	0	1.92	4.98266e-05	4.46011	up
c43088.graph_c0	0	19	0	1.78	0.00107901	4.03155	up
c43598.graph_c0	0	19	0	1.42	0.00107901	4.03155	up
c43637.graph_c0	0	21	0	1.8	0.000431664	4.16751	up
c43695.graph_c0	15	211	10.18	153.49	2.60562e-11	3.83657	up
c43910.graph_c0	0	349	0	347.78	0	8.14478	up
c43934.graph_c0	0	44	0	1.65	7.0593e-08	5.19204	up
c44068.graph_c0	0	123	0	9.68	1.33227e-15	6.64955	up
c44139.graph_c0	0	18	0	2.36	0.00172679	3.95844	up
c44248.graph_c0	0	257	0	19.91	0	7.70514	up
c44278.graph_c0	0	30	0	3.13	9.99025e-06	4.6578	up
c44282.graph_c0	7808	32789	472.07	2192.04	0.00011345	2.20939	up
c44377.graph_c0	0	24	0	1.51	0.000115681	4.35009	up
c44432.graph_c0	0	23	0	1.83	0.000178115	4.29176	up
c44623.graph_c0	8	876	4.36	515.97	0	6.68925	up
c44845.graph_c0	0	756	0	461.19	0	9.25719	up
c45163.graph_c0	0	1617	0	702.65	0	10.3528	up
c45708.graph_c0	0	22	0	2.21	0.000276245	4.23097	up
c45769.graph_c0	0	18	0	2.11	0.00172679	3.95844	up
c46014.graph_c0	0	157	0	19.18	0	6.99854	up
c46049.graph_c0	0	251	0	31.1	0	7.67123	up
c46373.graph_c0	0	18	0	1.35	0.00172679	3.95844	up
c46871.graph_c0	0	18	0	2.11	0.00172679	3.95844	up
c46896.graph_c0	0	173	0	18.36	0	7.1375	up
c47292.graph_c0	0	38	0	2.26	5.26091e-07	4.98675	up
c47343.graph_c1	0	17	0	1.56	0.00278655	3.88142	up
c47576.graph_c0	0	164	0	30.86	0	7.06099	up
c47747.graph_c0	0	20	0	4.79	0.000679762	4.10113	up
c4779.graph_c0	0	25	0	2.9	7.56628e-05	4.40615	up
c48030.graph_c0	0	46	0	5.14	3.73499e-08	5.25445	up
c48554.graph_c0	0	19	0	3.38	0.00107901	4.03155	up
c48669.graph_c0	0	20	0	1.56	0.000679762	4.10113	up
c48739.graph_c0	0	561	0	53.44	0	8.82763	up
c49333.graph_c0	0	17	0	1.3	0.00278655	3.88142	up
c50114.graph_c0	0	40	0	1.36	2.64713e-07	5.05847	up
c50720.graph_c0	0	21	0	6.9	0.000431664	4.16751	up
c51026.graph_c0	0	34	0	6.48	2.19926e-06	4.83163	up
c51507.graph_c0	0	63	0	10.91	2.88258e-10	5.69793	up
c51510.graph_c0	0	19	0	3.86	0.00107901	4.03155	up
c51660.graph_c0	0	106	0	33.16	2.5091e-14	6.43725	up
c51761.graph_c0	0	59	0	5.81	8.36947e-10	5.60518	up
c51884.graph_c0	0	31	0	3.18	6.78635e-06	4.70326	up
c51957.graph_c0	0	30	0	5.06	9.99025e-06	4.6578	up
c52168.graph_c0	15	106	8.63	65.78	4.33118e-06	2.8517	up
c52324.graph_c0	0	47	0	3.01	2.73236e-08	5.28467	up
c52534.graph_c0	0	40	0	4.98	2.64713e-07	5.05847	up
c52615.graph_c0	0	23	0	4.59	0.000178115	4.29176	up
c52750.graph_c0	0	17	0	1.61	0.00278655	3.88142	up
c52776.graph_c0	0	42	0	10.68	1.35562e-07	5.1268	up
c53038.graph_c0	0	44	0	1.86	7.0593e-08	5.19204	up
c53348.graph_c0	1	28	0.06	1.74	0.000175063	3.76851	up
c53567.graph_c0	55	201	14.09	56.55	0.00077255	1.98263	up
c53765.graph_c0	0	31	0	4.14	6.78635e-06	4.70326	up
c54031.graph_c0	0	21	0	1.56	0.000431664	4.16751	up
c54111.graph_c0	0	26	0	4.88	4.98266e-05	4.46011	up
c54121.graph_c0	0	19	0	1.22	0.00107901	4.03155	up
c54837.graph_c0	0	41	0	2.61	1.89028e-07	5.09304	up
c54996.graph_c0	0	45	0	4.02	5.12488e-08	5.22358	up
c55054.graph_c0	0	20	0	1.86	0.000679762	4.10113	up
c55190.graph_c0	0	28	0	1.76	2.2036e-05	4.56234	up
c55226.graph_c0	0	34	0	5.6	2.19926e-06	4.83163	up
c55507.graph_c0	0	25	0	3.86	7.56628e-05	4.40615	up
c55802.graph_c0	0	21	0	5.99	0.000431664	4.16751	up
c55913.graph_c0	0	68	0	6.45	8.06155e-11	5.80607	up
c56084.graph_c0	0	30	0	5.61	9.99025e-06	4.6578	up
c56137.graph_c0	0	62	0	4.27	3.74764e-10	5.6753	up
c56400.graph_c0	0	21	0	2.66	0.000431664	4.16751	up
c57090.graph_c0	0	92	0	6.5	3.71925e-13	6.23543	up
c57136.graph_c0	0	124	0	6.09	1.11022e-15	6.66111	up
c57971.graph_c0	0	28	0	7.03	2.2036e-05	4.56234	up
c58207.graph_c1	0	39	0	1.46	3.72338e-07	5.02306	up
c58693.graph_c0	7	72	0.62	7.07	2.35708e-06	3.26989	up
c58923.graph_c0	0	88	0	10.06	8.47322e-13	6.17217	up
c58943.graph_c0	0	63	0	5.97	2.88258e-10	5.69793	up
c5948.graph_c0	0	19	0	2.15	0.00107901	4.03155	up
c59503.graph_c0	0	22	0	1.18	0.000276245	4.23097	up
c59596.graph_c0	0	39	0	4.93	3.72338e-07	5.02306	up
c59974.graph_c0	0	19	0	1.57	0.00107901	4.03155	up
c60129.graph_c0	0	17	0	1.16	0.00278655	3.88142	up
c60192.graph_c0	0	33	0	8.57	3.18461e-06	4.79009	up
c60256.graph_c0	2	3120	0.04	48.98	0	9.99755	up
c60404.graph_c0	0	36	0	3.15	1.06515e-06	4.91127	up
[truncated: 3,218 more rows]

## Sheet: T03-vs-T04
#ID	T03_Count	T04_Count	T03_FPKM	T04_FPKM	FDR	log2FC	regulated
c100003.graph_c0	8544	18122	227.51	614.11	2.10942e-14	1.218	up
c100032.graph_c0	419	1676	29.33	115.43	0	2.13032	up
c100032.graph_c2	21	96	2.71	11.99	2.31536e-09	2.26511	up
c100064.graph_c0	1549	4707	62.85	189.49	0	1.73608	up
c100071.graph_c0	31	86	0.96	2.66	0.000118896	1.57056	up
c100075.graph_c0	366	1329	14.85	53.53	0	1.99041	up
c100076.graph_c0	1232	4199	77.14	259.22	0	1.90142	up
c100114.graph_c0	14	80	0.62	3.52	2.02879e-09	2.55337	up
c100189.graph_c0	6	48	0.34	2.86	7.32934e-07	2.91276	up
c100214.graph_c0	36	88	3.01	7.22	0.00085316	1.39475	up
c100232.graph_c0	200	643	8	25.56	0	1.81229	up
c100247.graph_c0	35	87	2.01	4.93	0.000708448	1.41783	up
c100250.graph_c0	170	404	27.16	61.97	7.59727e-11	1.37622	up
c100250.graph_c2	19	54	5.34	14.17	0.00647794	1.58361	up
c100272.graph_c0	62	149	3.1	5.75	6.83565e-06	1.38203	up
c100276.graph_c0	25	73	1.59	5.22	0.00028531	1.63527	up
c100320.graph_c0	25	93	1.57	5.8	2.02442e-07	1.98023	up
c100395.graph_c1	98	231	4.76	11.11	8.63293e-08	1.36016	up
c100409.graph_c0	2	27	0.16	1.38	0.000248816	3.29071	up
c100423.graph_c0	4	28	0.27	1.86	0.00262795	2.6308	up
c100428.graph_c0	50	133	1.38	3.65	1.92327e-06	1.52343	up
c100431.graph_c0	15	51	0.75	2.54	0.00144224	1.82212	up
c100528.graph_c0	470	1622	8.33	28.73	0	1.91782	up
c100530.graph_c0	148	295	4.23	8.41	3.36466e-06	1.12246	up
c100564.graph_c0	48	126	2.17	5.67	5.07657e-06	1.5036	up
c100662.graph_c0	454	1339	19.26	56.3	0	1.69124	up
c100711.graph_c0	37	129	1.44	4.99	3.5233e-09	1.90284	up
c100711.graph_c1	42	170	1.29	5.21	1.98397e-13	2.12051	up
c100736.graph_c2	114	218	8.76	16.46	0.000136717	1.06114	up
c100824.graph_c0	27	112	1.46	6.01	8.22402e-10	2.13936	up
c100828.graph_c0	11	60	0.57	3.05	7.70841e-07	2.46303	up
c100891.graph_c0	5	37	0.29	2.12	6.97838e-05	2.76392	up
c100953.graph_c0	101	188	6.03	7.94	0.000807776	1.02147	up
c100957.graph_c0	832	3015	26.11	94.19	0	1.98938	up
c100963.graph_c0	279	778	14.5	40.01	0	1.60889	up
c100968.graph_c0	129	328	4.69	11.84	4.64313e-11	1.47153	up
c100991.graph_c4	7	36	0.64	3.24	0.00121755	2.31888	up
c101019.graph_c1	1540	6179	78.97	313.54	0	2.13697	up
c101040.graph_c0	91	262	5.93	16.67	6.86584e-12	1.6467	up
c101040.graph_c1	52	166	3.58	11.25	4.80524e-10	1.78561	up
c101056.graph_c0	596	2027	22.93	77.45	0	1.89729	up
c101072.graph_c0	6	30	0.2	1.03	0.0087104	2.25297	up
c101086.graph_c0	8	63	0.56	3.46	4.71409e-09	2.94163	up
c101095.graph_c0	69	239	2.06	7.01	2.19824e-14	1.90827	up
c101096.graph_c0	34	152	1.67	4.94	1.52545e-13	2.25597	up
c101153.graph_c0	128	379	3.78	11.15	2.88658e-15	1.69054	up
c101163.graph_c1	70	205	3.58	10.39	2.19599e-10	1.6675	up
c101164.graph_c0	103	262	7.23	17.94	1.01758e-09	1.47008	up
c101169.graph_c0	122	368	3.82	11.52	1.88738e-15	1.71681	up
c101174.graph_c0	295	816	5.21	14.75	0	1.59747	up
c101215.graph_c0	83	261	4.46	13.88	1.89404e-13	1.77224	up
c101239.graph_c0	5651	19978	146.86	517.52	0	1.95497	up
c101342.graph_c0	287	1035	54.75	177.45	0	1.97958	up
c101360.graph_c0	91	209	4	9.13	6.43571e-07	1.32209	up
c101363.graph_c0	81	209	6.25	15.88	1.31455e-08	1.48782	up
c101363.graph_c2	23	112	2.43	10.7	2.51134e-11	2.36054	up
c101369.graph_c0	556	1906	11.68	39.98	0	1.90857	up
c101381.graph_c0	5825	17202	107.38	316.74	0	1.69541	up
c101383.graph_c0	541	1860	14.26	48.87	0	1.91272	up
c101389.graph_c0	86	291	2.92	9.84	7.77156e-16	1.87807	up
c101444.graph_c0	1875	5890	105.23	326.66	0	1.78411	up
c101469.graph_c0	52	189	2.54	8.4	6.03517e-13	1.97172	up
c101484.graph_c0	3656	13007	125.19	442.83	0	1.96397	up
c101508.graph_c0	52	178	3.91	12.91	1.49173e-11	1.8857	up
c101508.graph_c1	129	400	5.99	18.41	0	1.75701	up
c101512.graph_c0	96	289	3.58	10.71	1.81299e-13	1.71144	up
c101556.graph_c0	1679	3252	28.3	54.78	7.62185e-11	1.08656	up
c101610.graph_c0	22	123	0.78	4.27	1.20015e-13	2.55553	up
c101700.graph_c0	11	68	0.73	4.55	1.76006e-08	2.6407	up
c101744.graph_c0	478	1520	11.69	37.02	0	1.79989	up
c101745.graph_c0	1500	3681	32.01	78.37	0	1.4278	up
c101761.graph_c0	516	1867	10.64	38.42	0	1.98625	up
c101765.graph_c0	2356	8542	33.38	121.05	0	1.99107	up
c101815.graph_c0	30	81	1.51	4.05	0.000345998	1.53081	up
c101849.graph_c0	1228	3622	40.4	118.56	0	1.6929	up
c101877.graph_c0	11	86	0.22	2.08	3.3602e-12	2.97494	up
c101967.graph_c0	29	84	1.05	3.16	7.27333e-05	1.62971	up
c102014.graph_c0	510	1599	10.59	33.08	0	1.77967	up
c102019.graph_c0	7	35	0.3	1.48	0.00199872	2.2794	up
c102075.graph_c0	248	753	7.55	22.83	0	1.73103	up
c102088.graph_c0	623	2175	19.45	64.79	0	1.93511	up
c102089.graph_c0	580	2262	9.17	35.78	0	2.09465	up
c102109.graph_c1	8	41	0.12	0.62	0.000292173	2.33444	up
c102247.graph_c0	11	48	1.28	4.27	0.000199475	2.14724	up
c102268.graph_c0	0	48	0	3.07	2.95752e-12	5.55639	up
c102303.graph_c0	394	770	18.75	36.23	7.8364e-09	1.09779	up
c102372.graph_c0	6	44	0.39	2.78	6.1191e-06	2.79001	up
c102383.graph_c0	32	197	1.05	6.28	0	2.71238	up
c102386.graph_c0	80	258	2.26	6.86	8.28226e-14	1.808	up
c102391.graph_c0	20	56	2.3	6.14	0.00573324	1.5652	up
c102398.graph_c0	49	144	2.04	5.83	5.03066e-08	1.66571	up
c102404.graph_c0	574	1639	33.43	94.14	0	1.6451	up
c102490.graph_c0	19	66	0.45	1.65	6.93657e-05	1.86814	up
c102502.graph_c0	72	157	3.03	6.56	5.12393e-05	1.24487	up
c102593.graph_c0	41	91	4.57	10.15	0.00339718	1.26035	up
c102613.graph_c0	225	548	12.59	28.6	5.29465e-13	1.41304	up
c102661.graph_c0	1282	5214	34.43	139.46	0	2.15635	up
c102666.graph_c0	83	257	2.62	7.48	4.83169e-13	1.75005	up
c102677.graph_c0	5	30	0.42	2.66	0.00297114	2.47055	up
c102682.graph_c0	1621	3963	35.99	87.74	0	1.42243	up
c102682.graph_c1	122	246	12.51	24.61	1.00186e-05	1.13778	up
c102682.graph_c2	127	241	13.6	24.96	8.44012e-05	1.05086	up
c102696.graph_c0	115	212	5.68	10.64	0.000480586	1.00859	up
c102714.graph_c0	7026	25875	157.91	580.28	0	2.01396	up
c102723.graph_c0	15	163	0.34	4.03	0	3.47844	up
c102760.graph_c0	14	66	0.98	4.54	1.04749e-06	2.27977	up
c102772.graph_c0	257	842	13.63	44.1	0	1.84079	up
c102778.graph_c0	1	27	0.05	1.21	3.6025e-05	3.8432	up
c102781.graph_c0	14	48	0.76	2.73	0.00234822	1.82872	up
c102786.graph_c0	21	71	0.68	2.28	4.27949e-05	1.83534	up
c102795.graph_c0	90	198	3.34	7.05	4.39815e-06	1.26022	up
c102817.graph_c0	28	112	1.63	6.45	1.83286e-09	2.08899	up
c102877.graph_c0	58	290	3.41	16.87	0	2.4323	up
c102877.graph_c1	737	3003	9.84	40.12	0	2.15829	up
c102884.graph_c1	29	76	1.59	4.11	0.00101399	1.48718	up
c102890.graph_c0	12	111	0.66	6.06	2.22045e-16	3.22502	up
c102936.graph_c0	59	130	1.66	3.42	0.00021464	1.25692	up
c102937.graph_c0	119	258	11.13	23.54	5.20015e-07	1.24179	up
c102956.graph_c0	124	331	3.35	8.91	4.37861e-12	1.54114	up
c102966.graph_c0	4	43	0.56	5.72	5.82065e-07	3.23154	up
c102984.graph_c0	984	2496	66.87	167.07	0	1.47517	up
c103005.graph_c0	67	219	3.73	12.11	1.25833e-12	1.8245	up
c103020.graph_c0	23029	86575	651.2	2438.57	0	2.0438	up
c103058.graph_c0	549	1819	16.26	53.52	0	1.85945	up
c103059.graph_c0	149	342	6.15	14.13	2.66349e-09	1.3254	up
c103113.graph_c0	49	210	0.87	3.94	2.22045e-16	2.20676	up
c103120.graph_c0	802	2822	8.48	29.85	0	1.94688	up
c103147.graph_c0	61	177	5.3	14.97	3.16088e-09	1.65191	up
c103158.graph_c0	225	510	5.96	13.47	6.35908e-11	1.30956	up
c103204.graph_c0	21	60	3.07	7.28	0.00249721	1.59631	up
c103215.graph_c1	3132	12165	215.22	822.63	0	2.09053	up
c103219.graph_c0	17	52	0.73	2.21	0.00388167	1.68108	up
c103274.graph_c0	573	1237	18.59	39.69	8.80407e-13	1.24193	up
c103333.graph_c0	11	49	1.08	4.32	0.00012658	2.17637	up
c103348.graph_c0	133	492	2.46	9.07	0	2.01129	up
c103393.graph_c0	73	199	2.2	6	4.06987e-09	1.56528	up
c103397.graph_c0	135	310	2.64	6.06	7.935e-09	1.32534	up
c103408.graph_c0	163	324	9.43	16.95	1.74983e-06	1.11903	up
c103412.graph_c0	27	77	5.47	14.83	0.000237843	1.60483	up
c103414.graph_c0	271	896	9.97	32.79	0	1.85417	up
c103444.graph_c0	47	210	2.29	9.67	0	2.26549	up
c103449.graph_c0	9	40	0.67	2.93	0.00126003	2.14997	up
c103562.graph_c0	152	526	5.7	19.13	0	1.91639	up
c103577.graph_c1	19	68	0.41	1.47	3.16563e-05	1.91055	up
c103675.graph_c0	72	163	3.95	9.64	1.32226e-05	1.29863	up
c103711.graph_c0	76	201	2.48	6.53	9.74686e-09	1.5224	up
c103732.graph_c0	230	502	9.62	20.85	5.41684e-10	1.25525	up
c103742.graph_c0	45	125	1.86	5.16	1.46587e-06	1.58308	up
c103779.graph_c1	51	123	2.32	5.27	4.6734e-05	1.38364	up
c103815.graph_c1	26	131	1.18	6.06	2.69784e-13	2.4157	up
c103837.graph_c0	0	27	0	1.72	2.82386e-06	4.74997	up
c103890.graph_c0	634	2442	36.3	138.39	0	2.07688	up
c103909.graph_c0	3936	15594	247.11	965.72	0	2.11922	up
c103955.graph_c0	10	91	0.22	1.98	7.60503e-14	3.1795	up
c103967.graph_c0	7695	29029	492.34	1833.04	0	2.04869	up
c104035.graph_c0	10046	35626	182.36	646.02	0	1.95954	up
c104037.graph_c0	3962	14982	54.53	206.24	0	2.05197	up
c104058.graph_c0	1265	4769	28.41	106.83	0	2.04692	up
c104064.graph_c0	2508	8015	176.09	553.83	0	1.80905	up
c104066.graph_c1	5	43	0.19	1.69	2.65863e-06	2.97521	up
c104074.graph_c0	430	1356	38.53	118.85	0	1.78758	up
c104074.graph_c1	1513	4275	51.68	145.18	0	1.63113	up
c104110.graph_c0	31	100	0.84	2.3	1.10909e-06	1.78573	up
c104114.graph_c0	1422	5463	34.09	130.57	0	2.07424	up
c104140.graph_c0	1082	2149	19.09	37.87	3.03338e-11	1.1225	up
c104152.graph_c0	573	2254	21.13	82.48	0	2.10703	up
c104163.graph_c0	2604	9915	43.67	166.14	0	2.06176	up
c104214.graph_c0	8687	31991	299.62	1099.92	0	2.01395	up
c104232.graph_c0	143	417	6.76	19.37	1.11022e-15	1.6695	up
c104242.graph_c0	723	3001	59.18	234.07	0	2.18495	up
c104268.graph_c0	825	3088	26.48	98.63	0	2.03605	up
c104297.graph_c0	72	277	2.46	9.42	0	2.05987	up
c104310.graph_c1	99	268	4.04	10.82	5.98296e-11	1.55913	up
c104323.graph_c0	101	187	5.6	10.37	0.000962483	1.01382	up
c104341.graph_c0	155	488	4.7	14.75	0	1.78045	up
c104367.graph_c0	79	146	7.78	12.11	0.00473807	1.00894	up
c104487.graph_c0	135	442	5.59	18.21	0	1.83568	up
c104498.graph_c0	26	120	0.66	4.76	1.74869e-11	2.29021	up
c104503.graph_c0	122	389	2.1	6.69	0	1.79665	up
c104532.graph_c0	28	73	1.83	4.7	0.00156926	1.47855	up
c104547.graph_c0	170	563	4.59	15.15	0	1.85396	up
c104552.graph_c0	41	125	2.36	7.01	1.57626e-07	1.71389	up
c104558.graph_c1	3	34	0.29	3.17	2.03682e-05	3.21367	up
c104578.graph_c0	16	55	0.56	1.45	0.000598195	1.84224	up
c104722.graph_c0	5	37	0.3	2.78	6.97838e-05	2.76392	up
c104825.graph_c0	112	256	3.5	7.96	8.15188e-08	1.31721	up
c104839.graph_c0	44	164	2.34	8.62	5.51648e-12	2.00361	up
c104848.graph_c0	409	1271	11.33	35.02	0	1.7663	up
c104874.graph_c0	38	96	1.18	3	0.00021106	1.44321	up
c104886.graph_c0	358	704	16.48	32.14	9.66209e-09	1.10651	up
c104895.graph_c0	128	383	5.93	17.6	1.33227e-15	1.70565	up
c104901.graph_c0	242	878	8.6	31	0	1.98748	up
c104919.graph_c0	36	145	1.53	6.36	8.198e-12	2.10858	up
c104919.graph_c1	26	88	1.22	4.22	2.62551e-06	1.84726	up
c104981.graph_c0	33	91	4.76	13.63	7.23693e-05	1.56406	up
c104984.graph_c1	93	182	2.94	5.73	0.000265781	1.0926	up
c105018.graph_c0	122	389	5.3	16.77	0	1.79665	up
c105018.graph_c1	40	127	3.29	10.28	4.62727e-08	1.77125	up
c105047.graph_c1	8	37	1.26	5.69	0.0020279	2.1902	up
c105081.graph_c0	51	112	3.96	8.56	0.000811021	1.24967	up
c105134.graph_c0	90	230	3.34	8.63	5.04228e-09	1.47531	up
c105149.graph_c0	827	2946	22.59	80.22	0	1.96467	up
c105163.graph_c0	888	3191	16.31	58.56	0	1.97735	up
c105286.graph_c0	592	1137	17.57	39.56	2.87519e-09	1.07346	up
c105291.graph_c0	590	2115	23.17	82.38	0	1.97314	up
c105329.graph_c0	143	517	7.95	28.42	0	1.97892	up
c105329.graph_c1	297	1271	7.6	32.43	0	2.22643	up
c105329.graph_c2	27	80	6.15	17.2	8.52429e-05	1.65925	up
c105398.graph_c2	36	109	1.6	4.8	1.266e-06	1.70025	up
c105431.graph_c0	8225	29582	615.75	2172.81	0	1.97984	up
c105434.graph_c0	27	68	0.76	1.97	0.00465618	1.42805	up
c105467.graph_c0	4	27	0.13	0.91	0.00454819	2.58025	up
c105481.graph_c1	10	40	0.56	2.08	0.0030696	2.01431	up
c105487.graph_c0	433	1610	11.4	42.26	0	2.02511	up
c105492.graph_c0	13	61	1.61	7.31	3.70629e-06	2.26651	up
c105534.graph_c0	917	2980	44.98	144.68	0	1.83238	up
c105536.graph_c0	17	67	1.41	5.06	9.80723e-06	2.04037	up
c105553.graph_c0	39	88	1.95	5.58	0.00331665	1.28269	up
c105632.graph_c2	86	271	4.88	14.33	8.35998e-14	1.77573	up
c105692.graph_c0	232	787	18.76	62.85	0	1.89041	up
c105730.graph_c0	4	105	2.33	17.38	0	4.49922	up
c105770.graph_c0	89	455	2.08	10.61	0	2.47223	up
c105772.graph_c0	19	58	0.92	2.78	0.00148508	1.68482	up
c105774.graph_c0	40	120	2.86	8.44	4.14141e-07	1.69014	up
c105793.graph_c0	8	39	1.31	5.04	0.000773622	2.26412	up
c105800.graph_c0	17	52	0.73	2.22	0.00388167	1.68108	up
c105802.graph_c0	73	216	4.05	11.86	6.33489e-11	1.68295	up
c105808.graph_c0	4	45	0.37	3.71	1.87846e-07	3.29561	up
c105817.graph_c0	308	727	10.69	25.05	1.5643e-13	1.3691	up
c105837.graph_c0	175	372	3.77	8.01	3.27516e-08	1.21595	up
c105883.graph_c0	18	60	0.44	1.74	0.000350575	1.80634	up
c105884.graph_c0	115	400	8.09	24.41	0	1.92121	up
c105891.graph_c1	161	334	7.53	15.53	2.4689e-07	1.18043	up
c105903.graph_c0	199	630	9.55	29.91	0	1.79006	up
c105909.graph_c1	432	1068	7.74	19.13	2.22045e-16	1.43676	up
c105914.graph_c0	540	1830	20.73	69.77	0	1.89194	up
c105944.graph_c0	1767	5747	42.85	138.93	0	1.83419	up
c105961.graph_c0	109	265	3.85	9.3	5.17515e-09	1.40563	up
c106022.graph_c0	32	91	2.06	6	4.12203e-05	1.60694	up
c106044.graph_c0	56	138	1.91	4.65	8.32845e-06	1.41623	up
c106069.graph_c0	9	41	1.09	3.6	0.000787869	2.1847	up
c106100.graph_c0	112	277	5.94	11.96	1.48389e-09	1.43051	up
c106119.graph_c0	309	1061	9.51	32.49	0	1.90919	up
c106183.graph_c0	1253	4488	22.96	82.2	0	1.97306	up
c106195.graph_c0	325	690	34.55	43.62	1.53021e-10	1.21662	up
c106293.graph_c1	30	113	2.86	8.65	5.91292e-09	2.00594	up
c106305.graph_c0	939	2978	18.08	57.22	0	1.79725	up
c106323.graph_c0	12	48	1.33	4.72	0.00048157	2.03308	up
c106331.graph_c0	22	85	1.25	8.02	4.17371e-07	2.02782	up
c106348.graph_c0	20	83	1.72	6.64	1.79095e-07	2.12428	up
c106350.graph_c1	198	426	3.79	8.36	5.24326e-09	1.23393	up
c106360.graph_c0	136	388	5.43	15.3	1.28786e-14	1.6376	up
c106403.graph_c0	67	153	2.31	5.24	1.9695e-05	1.31004	up
c106414.graph_c0	1352	5251	49.64	191.58	0	2.08992	up
c106419.graph_c0	6	38	0.57	3.74	0.000143744	2.58377	up
c106434.graph_c1	386	1209	17.68	54.89	0	1.77747	up
c106465.graph_c0	40	96	2.99	6.64	0.000547009	1.37132	up
c106523.graph_c0	20	60	1.62	5.32	0.00134456	1.66298	up
c106574.graph_c1	66	135	4.72	7.72	0.000844775	1.1521	up
c106585.graph_c1	11	48	1.59	6.71	0.000199475	2.14724	up
c106607.graph_c0	109	242	3.57	7.89	4.26538e-07	1.27518	up
c106620.graph_c0	53	140	1.45	3.81	1.21621e-06	1.51463	up
c106657.graph_c1	941	1866	16.16	27.94	5.23209e-11	1.12009	up
c106692.graph_c0	1374	2779	43.25	87.03	4.07929e-12	1.14888	up
c106696.graph_c0	2446	4758	46.06	89.41	3.48896e-11	1.09293	up
c106710.graph_c0	688	2172	66.21	202.62	0	1.7902	up
c106722.graph_c0	29	75	3.18	7.12	0.00139782	1.46833	up
c106735.graph_c0	71	161	2.21	4.98	1.43004e-05	1.30079	up
c106793.graph_c0	967	3076	26.07	82.62	0	1.80161	up
c106825.graph_c0	57	138	3.17	7.66	1.29146e-05	1.3912	up
c106847.graph_c0	388	1662	12.07	51.47	0	2.22881	up
c106859.graph_c0	2846	5696	59.35	118.56	3.27005e-12	1.13405	up
c106860.graph_c0	257	977	8.67	32.68	0	2.05508	up
c106861.graph_c0	206	388	8.3	15.74	3.91814e-06	1.04265	up
c106954.graph_c0	608	2407	11.87	46.76	0	2.11636	up
c106979.graph_c0	3107	10041	128.61	403.61	0	1.82528	up
c106979.graph_c1	352	1320	43.06	156.71	0	2.03671	up
c106995.graph_c0	222	633	7.18	18.37	0	1.63997	up
c107046.graph_c0	7	36	0.29	1.49	0.00121755	2.31888	up
c107054.graph_c0	3062	6435	54.71	119.48	5.36238e-14	1.20452	up
c107067.graph_c0	12	53	0.47	1.89	5.22468e-05	2.17314	up
c107089.graph_c0	586	1907	16.48	54.34	0	1.83366	up
c107116.graph_c0	108	363	4.09	13.66	0	1.87124	up
c107117.graph_c0	4	27	0.2	0.98	0.00454819	2.58025	up
c107128.graph_c0	3590	11797	189.99	617.52	0	1.84939	up
c107180.graph_c1	23	83	2.43	9.37	1.93462e-06	1.93286	up
c107194.graph_c0	132	575	3.32	14.4	0	2.24655	up
c107197.graph_c0	40733	161668	788.52	3125.87	0	2.12209	up
c107221.graph_c4	78	234	4.4	10.23	9.44234e-12	1.70374	up
c107240.graph_c0	61	195	3.97	12.5	2.54489e-11	1.79085	up
c107272.graph_c0	1420	2970	40.33	70.43	2.59792e-13	1.19727	up
c107281.graph_c0	442	1302	11.18	32.84	0	1.68939	up
c107320.graph_c0	22	65	1.88	4.39	0.000767082	1.64616	up
c107321.graph_c0	4	28	0.32	1.9	0.00262795	2.6308	up
c107326.graph_c0	1539	3788	35.62	87.42	0	1.43212	up
c107360.graph_c0	138	526	16.41	60.84	0	2.0547	up
c107396.graph_c0	28	100	1.84	5.29	1.42614e-07	1.92709	up
c107417.graph_c0	163	521	4.74	14.58	0	1.80257	up
c107443.graph_c0	5867	11181	115.92	220.57	1.38048e-10	1.06356	up
c107454.graph_c0	177	424	7.25	17.07	2.85408e-11	1.38792	up
c107461.graph_c0	418	1154	12.23	33.62	0	1.59579	up
c107465.graph_c2	48	99	1.95	3.99	0.00662869	1.1589	up
c107475.graph_c0	14	46	0.8	2.47	0.00529332	1.76865	up
c107504.graph_c0	318	735	14.38	32.96	5.29021e-13	1.33894	up
c107579.graph_c0	125	348	9.57	22.65	2.70561e-13	1.6017	up
c107581.graph_c0	52	153	3.38	12.18	1.96686e-08	1.66873	up
c107670.graph_c0	69	163	3.49	8.15	4.10851e-06	1.35905	up
c107670.graph_c1	32	86	2.38	6.36	0.000206231	1.52636	up
c107764.graph_c0	174	482	7.59	20.76	1.88738e-15	1.59697	up
c107783.graph_c0	66	185	3.98	11.03	4.81154e-09	1.60367	up
c107801.graph_c0	11	60	0.19	0.99	7.70841e-07	2.46303	up
c107804.graph_c0	32	75	2.44	3.75	0.00611225	1.33145	up
c107808.graph_c0	30	78	1.61	5.14	0.00090705	1.47707	up
c107858.graph_c0	635	1216	16.57	31.62	2.58316e-09	1.06931	up
c107868.graph_c0	16	62	5.76	4.98	3.4161e-05	2.01205	up
c107869.graph_c0	2814	9290	83.17	273.39	0	1.85599	up
c107871.graph_c1	259	761	12.73	37.04	0	1.68392	up
c107896.graph_c0	47	119	3.66	6.03	2.21806e-05	1.4515	up
c107900.graph_c0	840	2339	18.23	50.68	0	1.60947	up
c107917.graph_c0	212	436	7.31	14.47	3.52961e-08	1.16931	up
c107921.graph_c1	1554	4151	130.89	342.69	0	1.55013	up
c107925.graph_c0	77	227	3.49	10	3.11061e-11	1.67847	up
c107956.graph_c0	171	524	5.77	17.57	0	1.74218	up
c108019.graph_c2	125	282	5.2	11.65	4.63307e-08	1.29931	up
c108038.graph_c0	194	633	9.14	29.56	0	1.8334	up
c108073.graph_c0	107	224	12.93	29.01	6.57042e-06	1.19061	up
c108111.graph_c0	7	32	0.61	2.94	0.00865659	2.15402	up
c108127.graph_c0	9	37	0.49	2.05	0.0050597	2.04046	up
c108131.graph_c0	1169	3509	28.91	85.78	0	1.71816	up
c108190.graph_c0	99	239	7.69	19.31	2.4396e-08	1.39458	up
c108361.graph_c0	1043	3884	22.7	84.3	0	2.02897	up
c108361.graph_c1	228	865	16.36	60.89	0	2.05154	up
c108387.graph_c0	89	223	7.45	18.22	1.54236e-08	1.44684	up
c108448.graph_c0	86	309	2.28	8.25	0	1.96436	up
c108449.graph_c1	152	683	2.7	12.36	0	2.29256	up
c108461.graph_c1	6779	25575	97.96	368.58	0	2.04876	up
c108466.graph_c0	1129	3909	15.07	52.2	0	1.92403	up
c108471.graph_c0	5	28	0.29	1.12	0.00846802	2.37447	up
c108477.graph_c0	96	499	2.71	14.06	0	2.49722	up
c108489.graph_c0	476	1009	6.36	13.5	1.07838e-11	1.21528	up
c108493.graph_c1	78	245	3.98	12.22	6.68354e-13	1.76973	up
c108524.graph_c1	5	30	0.71	1.06	0.00297114	2.47055	up
c108559.graph_c0	47	151	1.87	5.97	2.03704e-09	1.79243	up
c108561.graph_c0	40	92	2.1	4.78	0.00168647	1.31059	up
c108576.graph_c0	377	871	7.39	17.01	1.13687e-13	1.33882	up
c108581.graph_c0	11	59	1.45	7.61	1.23261e-06	2.4392	up
c108586.graph_c1	14	105	1.27	9.41	2.62013e-14	2.94126	up
c108596.graph_c0	48	148	2.4	7.31	8.93104e-09	1.73402	up
c108600.graph_c0	42	133	1.31	4.39	2.40001e-08	1.76884	up
c108600.graph_c1	19	57	1.54	4.53	0.00215589	1.66017	up
c108610.graph_c1	4	31	0.79	5.82	0.000498814	2.77262	up
c108624.graph_c0	201	617	6.13	18.74	0	1.74568	up
c108697.graph_c0	3295	17987	34.34	302.46	0	2.58154	up
c108747.graph_c1	108	542	10.55	53.06	0	2.4482	up
c108778.graph_c2	459	883	12.53	24.05	8.86036e-09	1.07539	up
c108832.graph_c0	16	81	1.14	5.66	1.0506e-08	2.3921	up
c108839.graph_c0	356	733	14.2	28.99	5.66039e-10	1.17272	up
c108883.graph_c0	263	508	7.23	13.93	2.06662e-07	1.07982	up
c108918.graph_c0	7	33	0.59	1.5	0.00533286	2.19703	up
c108941.graph_c0	843	2763	17.78	58.18	0	1.84458	up
c108941.graph_c1	24	98	4.34	16.93	1.39219e-08	2.11124	up
c108992.graph_c0	116	312	3.95	10.56	7.64111e-12	1.55144	up
c108998.graph_c0	3	35	0.26	2.33	1.13424e-05	3.25427	up
c109002.graph_c0	31	86	1.17	3.21	0.000118896	1.57056	up
c109019.graph_c0	605	2402	11.29	44.78	0	2.12049	up
c109029.graph_c0	82	236	7.36	23.89	4.02151e-11	1.64483	up
c109055.graph_c2	27	71	1.56	6.74	0.00176271	1.48942	up
c109065.graph_c0	37	82	1.87	3.87	0.00744734	1.25578	up
c109092.graph_c0	1069	2946	19.31	53.17	0	1.59482	up
c109094.graph_c0	105	286	3.13	7.93	1.69061e-11	1.56861	up
c109098.graph_c0	3	50	0.34	4.77	1.77102e-09	3.75627	up
c109125.graph_c0	8	43	1.58	7.62	0.000109443	2.40149	up
c109146.graph_c0	47	100	1.19	2.25	0.0035509	1.20291	up
c109155.graph_c0	1345	3027	32.66	73.33	5.55112e-16	1.30291	up
c109189.graph_c0	55	166	6.17	14.04	2.61523e-09	1.70639	up
c109192.graph_c0	81	211	7.23	18.47	8.32126e-09	1.5015	up
c109192.graph_c1	311	844	14.11	37.58	0	1.57017	up
c109195.graph_c0	162	370	3.58	8.16	1.37934e-09	1.3188	up
c109216.graph_c0	47	139	2.68	7.82	7.15392e-08	1.67382	up
c109216.graph_c1	37	91	2.32	5.68	0.000568414	1.40423	up
c109216.graph_c2	78	158	5.76	10.49	0.000318051	1.14023	up
c109232.graph_c0	34	81	2.78	6.49	0.00262256	1.35648	up
c109267.graph_c0	1129	4137	14.95	54.8	0	2.0058	up
c109309.graph_c0	40	139	1.88	6.46	1.01622e-09	1.9005	up
c109309.graph_c1	178	668	3.43	12.89	0	2.03434	up
c109310.graph_c0	41	101	1.83	4.4	0.000208989	1.40915	up
c109330.graph_c0	2314	8979	80.96	310.51	0	2.08898	up
c109339.graph_c1	899	2865	14.12	44.99	0	1.80419	up
c109371.graph_c0	728	2308	26.71	84.15	0	1.79638	up
c109396.graph_c1	3	40	0.09	1.52	6.0643e-07	3.44169	up
c109402.graph_c0	287	917	32.96	102.2	0	1.80513	up
c109402.graph_c1	369	912	52.57	125.37	7.77156e-16	1.43595	up
c109481.graph_c0	651	1666	6.65	17.02	0	1.48739	up
c109482.graph_c0	56	132	2.4	5.93	3.90081e-05	1.35259	up
c109528.graph_c0	252	974	6.26	20.37	0	2.07887	up
c109535.graph_c2	160	603	10.01	37.12	0	2.03966	up
c109546.graph_c0	41	134	2.31	7.46	9.48336e-09	1.8134	up
c109561.graph_c0	7	34	0.39	1.45	0.00327081	2.2388	up
c109571.graph_c0	11	45	0.34	1.4	0.000770844	2.05618	up
c109575.graph_c0	60	156	3.58	10.2	4.79207e-07	1.49425	up
c109582.graph_c0	2125	7392	132.1	444.27	0	1.93128	up
c109582.graph_c1	3334	11024	112.68	361.31	0	1.85832	up
c109587.graph_c0	463	1274	4.8	13.22	0	1.59126	up
c109611.graph_c0	4	37	0.15	1.91	1.72449e-05	3.02025	up
c109614.graph_c0	469	1018	14.39	31.08	2.1364e-12	1.2494	up
c109652.graph_c0	24	89	0.72	3.99	4.25496e-07	1.9738	up
c109667.graph_c0	33	79	2.03	4.67	0.00296905	1.36252	up
c109682.graph_c0	9	47	0.35	1.54	4.49585e-05	2.37716	up
c109687.graph_c1	10	222	0.69	17.44	0	4.45645	up
c109722.graph_c0	3019	11986	65.7	260.24	0	2.12214	up
c109722.graph_c1	2700	10792	73.6	292.78	0	2.13182	up
c109738.graph_c0	4983	18824	94.04	354.43	0	2.05059	up
c109750.graph_c0	27	67	0.88	2.39	0.00640115	1.407	up
c109754.graph_c0	336	1905	19.51	111.24	0	2.6325	up
c109818.graph_c1	23	138	0.99	6.73	9.99201e-16	2.6592	up
c109892.graph_c0	41	116	1.55	3.57	2.48662e-06	1.60702	up
c109895.graph_c0	11	56	0.89	3.73	5.01159e-06	2.36525	up
c109926.graph_c0	803	2250	36.75	101.97	0	1.61842	up
c109929.graph_c0	161	536	5.96	19.66	0	1.86112	up
c109948.graph_c0	38	91	2.88	6.74	0.000910504	1.36689	up
c109948.graph_c1	50	152	4.28	13.02	8.67858e-09	1.71467	up
c110040.graph_c0	10	38	0.6	1.75	0.00748284	1.94224	up
c110064.graph_c0	105	326	2.08	6.54	4.55191e-15	1.75682	up
c110086.graph_c0	2713	7736	84.93	241.04	0	1.64464	up
c110098.graph_c0	8	45	0.7	8.59	4.07169e-05	2.46556	up
c110140.graph_c0	68	169	2.01	5	6.45113e-07	1.43159	up
c110232.graph_c0	313	622	8	15.88	1.25286e-08	1.12126	up
c110235.graph_c0	32	82	3.07	7.66	0.000727037	1.45849	up
c110236.graph_c0	7379	26958	91.25	333.57	0	2.0024	up
c110242.graph_c0	40	170	1.33	6.86	4.37428e-14	2.18899	up
c110250.graph_c0	0	30	0	2.52	3.74796e-07	4.8966	up
c110282.graph_c0	11	41	0.44	1.61	0.00450321	1.92506	up
c110345.graph_c0	41	159	3.64	14.68	3.26406e-12	2.05844	up
c110367.graph_c0	132	289	21.28	45.12	1.15117e-07	1.25664	up
c110397.graph_c0	520	1322	16.76	42.44	0	1.47746	up
c110430.graph_c0	47	224	1.27	6.04	0	2.35815	up
c110487.graph_c0	36	87	1.39	3.41	0.00114548	1.37846	up
c110494.graph_c0	78	259	2.14	7.08	2.26485e-14	1.84957	up
c110568.graph_c0	22	77	0.6	2.36	9.00151e-06	1.88703	up
c110585.graph_c0	4	41	0.09	0.95	1.80315e-06	3.16449	up
c110663.graph_c0	71	206	1.82	5.57	2.80795e-10	1.65435	up
c110663.graph_c1	28	120	1.67	7.09	9.70823e-11	2.18764	up
c110670.graph_c0	2014	4033	55.52	110.76	4.46465e-12	1.1347	up
c110685.graph_c0	1006	2441	20.82	50.17	0	1.41117	up
c110688.graph_c0	79	278	3.39	11.89	3.33067e-16	1.93319	up
c110714.graph_c2	5	37	0.45	3.29	6.97838e-05	2.76392	up
c110773.graph_c0	71	206	1.24	3.62	2.80795e-10	1.65435	up
c110791.graph_c0	567	2209	11.96	46.46	0	2.0931	up
c110847.graph_c0	3760	10261	52.33	139.38	0	1.58143	up
c110886.graph_c0	210	394	4.47	8.34	4.13972e-06	1.03714	up
c110943.graph_c0	32	82	1.39	3.53	0.000727037	1.45849	up
c110969.graph_c2	142	278	6.98	13.4	1.03091e-05	1.09638	up
c110972.graph_c0	1915	4824	62.85	157.51	0	1.46569	up
c111016.graph_c1	22	107	1.49	6.84	7.13304e-11	2.3563	up
c111023.graph_c0	19	58	1.02	3.13	0.00148508	1.68482	up
c111031.graph_c0	16	117	0.55	3.75	1.66533e-15	2.91696	up
c111062.graph_c0	3023	5749	46	87.46	1.71057e-10	1.0604	up
c111112.graph_c1	898	1875	45.41	98.46	1.25899e-12	1.19443	up
c111146.graph_c0	73	238	2.04	6.45	2.67009e-13	1.82224	up
c111165.graph_c1	89	333	2.43	9.11	0	2.0231	up
c111192.graph_c0	127	236	4.6	8.01	0.000187028	1.02074	up
c111217.graph_c0	888	2294	41.54	103.37	0	1.50139	up
c111219.graph_c0	81	156	4.77	9.2	0.00119951	1.0683	up
c111256.graph_c0	28	77	1.37	3.73	0.000422805	1.55446	up
c111262.graph_c0	1860	6731	32.22	116.48	0	1.98821	up
c111328.graph_c0	19	77	0.97	3.94	8.68224e-07	2.08733	up
c111356.graph_c0	108	308	5.08	13.78	6.67466e-13	1.63494	up
c111390.graph_c0	401	1615	16.74	66.91	0	2.14004	up
c111390.graph_c1	207	730	13.35	46.42	0	1.94573	up
c111409.graph_c0	266	680	16.75	42.19	1.9984e-15	1.48349	up
c111409.graph_c1	762	1840	16.98	40.92	0	1.40385	up
c111453.graph_c0	311	734	5.31	12.48	1.43108e-13	1.36897	up
c111473.graph_c0	17	58	3.23	10.46	0.000375231	1.83568	up
c111503.graph_c0	1539	5372	165.41	561.53	0	1.93603	up
c111506.graph_c0	171	434	10.53	26.45	1.07159e-12	1.4709	up
c111534.graph_c0	27	79	1.16	3.23	0.0001202	1.64134	up
c111536.graph_c0	20	63	1.55	3.91	0.000440855	1.73219	up
c111658.graph_c2	262	489	7.54	14.01	1.28085e-06	1.03041	up
c111663.graph_c1	20	97	0.93	4.59	6.12297e-10	2.34657	up
c111686.graph_c0	10119	36772	506.33	1819.68	0	1.99477	up
c111704.graph_c0	411	777	9.25	17.17	4.58934e-08	1.05006	up
c111722.graph_c0	640	1923	9.76	29.33	0	1.71878	up
c111741.graph_c2	11	40	0.96	3.41	0.00693957	1.89033	up
c111754.graph_c0	6463	24451	159.19	600.56	0	2.05278	up
c111758.graph_c0	4734	17405	176.14	640.65	0	2.01146	up
c111765.graph_c0	48	176	2.58	8.76	2.07057e-12	1.98239	up
c111797.graph_c0	143	442	2.48	7.7	0	1.7533	up
c111801.graph_c0	3145	11669	44.82	166.95	0	2.02451	up
c111809.graph_c0	120	227	6.44	11.64	0.000142028	1.04594	up
c111811.graph_c0	22	61	1.74	3.49	0.00316924	1.55602	up
c111826.graph_c1	9	41	1.15	5.05	0.000787869	2.1847	up
c111839.graph_c0	954	3471	41.38	149.33	0	1.99535	up
c111839.graph_c2	6709	36462	94.73	517.09	0	2.57537	up
c111847.graph_c1	5	43	0.19	2.54	2.65863e-06	2.97521	up
c111849.graph_c0	6811	25014	40.92	150.64	0	2.00997	up
c111892.graph_c1	67	161	2.05	5.95	2.93182e-06	1.38309	up
c111930.graph_c0	45	97	2.86	5.86	0.00351297	1.22064	up
c111962.graph_c0	17	56	1.59	5.23	0.000826031	1.78597	up
c111963.graph_c0	134	394	4.01	10.95	1.9984e-15	1.68087	up
c111985.graph_c0	35	179	3.91	12	0	2.4499	up
c111995.graph_c0	35	95	2.62	6.6	6.0984e-05	1.5433	up
c112010.graph_c0	164	508	5.15	15.85	0	1.75742	up
c112014.graph_c1	525	1143	12.08	26.75	8.02025e-13	1.25397	up
c112015.graph_c0	4108	14671	41.34	151.14	0	1.96952	up
c112020.graph_c0	182	484	3.1	7.21	1.78746e-14	1.53849	up
c112043.graph_c0	193	457	8.84	20.33	2.12121e-11	1.37172	up
c112052.graph_c0	566	2104	10.62	39.43	0	2.02542	up
c112052.graph_c1	66	246	5.47	20.07	5.55112e-16	2.0128	up
c112054.graph_c0	18	59	1.31	3.78	0.000517157	1.78251	up
c112067.graph_c0	199	447	6.23	15.63	3.99303e-10	1.29596	up
c112094.graph_c0	266	1063	10.63	33.42	0	2.12723	up
c112105.graph_c0	55	127	2.65	6.06	9.15531e-05	1.32279	up
c112105.graph_c1	83	204	2.27	5.42	9.2092e-08	1.41836	up
c112107.graph_c0	107	265	3.05	8.37	2.50478e-09	1.43207	up
c112115.graph_c0	2999	10964	51.65	188.65	0	2.00316	up
c112116.graph_c0	52	176	1.96	5.82	2.66701e-11	1.86949	up
c112117.graph_c0	641	1936	16.62	50.03	0	1.72624	up
c112128.graph_c0	198	695	7.17	25	0	1.93872	up
c112129.graph_c0	28	85	1.01	2.98	2.82177e-05	1.69525	up
c112149.graph_c0	51	169	1.68	5.5	1.11252e-10	1.8387	up
c112166.graph_c1	7	43	0.94	1.93	3.56175e-05	2.5686	up
c112185.graph_c0	881	2364	10.99	29.49	0	1.55614	up
c112240.graph_c1	62	186	4.31	12.74	4.88318e-10	1.70002	up
c112251.graph_c0	3034	8585	172.24	480.71	0	1.63358	up
c112251.graph_c1	551	1979	5.55	19.95	0	1.97577	up
c112253.graph_c1	21	69	0.72	2.88	9.11845e-05	1.79472	up
c112309.graph_c0	12	41	0.89	2.95	0.00969176	1.81089	up
c112340.graph_c1	40	118	2.75	7.99	7.69901e-07	1.66611	up
c112360.graph_c0	10653	32822	335.53	1011.56	0	1.75665	up
c112369.graph_c0	88	203	9.14	19.84	7.67109e-07	1.32803	up
c112380.graph_c1	32	79	2.46	5.64	0.0018348	1.40541	up
c112382.graph_c0	1082	2112	22.16	43.88	1.09218e-10	1.09745	up
c112386.graph_c3	245	918	6.1	22.71	0	2.03399	up
c112398.graph_c0	117	246	2.93	6.04	2.41982e-06	1.19758	up
c112399.graph_c1	62	130	3.34	6.56	0.000651474	1.18669	up
c112421.graph_c0	357	1311	7.85	28.8	0	2.00656	up
c112424.graph_c0	1372	3541	15.32	39.56	0	1.50045	up
c112455.graph_c0	9	36	0.39	2.34	0.00798016	2.00203	up
c112456.graph_c0	123	256	4.33	9.29	2.39584e-06	1.18336	up
c112478.graph_c1	715	1764	24.69	60.52	0	1.43474	up
c112503.graph_c0	34	139	1.42	5.31	1.36929e-11	2.1279	up
c112534.graph_c0	39	113	1.32	2.75	2.04922e-06	1.6397	up
c112585.graph_c0	82	173	2.21	4.62	5.1936e-05	1.19912	up
c112613.graph_c0	58	314	2.13	10.21	0	2.54662	up
c112624.graph_c0	4	39	0.14	1.23	5.58088e-06	3.09417	up
c112634.graph_c0	67	128	4.2	8.14	0.00528139	1.05456	up
c112641.graph_c0	4202	7682	116.64	212.42	2.99692e-09	1.00356	up
c112666.graph_c0	2532	5033	68.52	135.94	6.2127e-12	1.12414	up
c112667.graph_c0	1247	3720	35.93	106.85	0	1.70928	up
c112775.graph_c0	186	356	11.99	24.15	3.7558e-06	1.06531	up
c112787.graph_c0	961	3516	10.43	38.2	0	2.00339	up
c112798.graph_c0	23	74	0.76	2.37	5.55693e-05	1.76945	up
c112801.graph_c0	29	78	0.88	1.77	0.000530353	1.52415	up
c112884.graph_c1	2896	10560	105.12	380.9	0	1.9994	up
c112884.graph_c2	1115	3980	63.26	223.02	0	1.96798	up
c112897.graph_c0	148	314	5.01	10.04	1.76157e-07	1.2122	up
c112938.graph_c0	868	2934	29.45	98.92	0	1.88907	up
c112986.graph_c0	18	71	0.75	3.17	4.3357e-06	2.04537	up
c113020.graph_c1	57	118	4.17	8.39	0.00178696	1.16715	up
c113040.graph_c0	74	137	1.52	2.89	0.0066814	1.01075	up
c113051.graph_c0	2448	5699	49.23	116.28	0	1.35205	up
c113059.graph_c1	151	323	5.39	11.49	9.65447e-08	1.22411	up
c113142.graph_c1	19	55	1.27	3.22	0.00450392	1.60958	up
c113149.graph_c0	414	1461	8.84	31.14	0	1.94966	up
c113165.graph_c0	718	2593	19.1	68.49	0	1.98421	up
c113188.graph_c0	743	2790	15.03	56.29	0	2.04051	up
c113201.graph_c0	33	175	1.5	7.87	0	2.49961	up
c113201.graph_c1	43	106	2.42	5.9	0.000129058	1.41128	up
c113202.graph_c0	853	3345	11.28	44.23	0	2.10326	up
c113209.graph_c0	257	802	3.7	11.5	0	1.77066	up
c113250.graph_c0	51	123	0.96	2.42	4.6734e-05	1.38364	up
c113252.graph_c0	32	77	1.17	3.02	0.00336518	1.3689	up
c113287.graph_c0	26	70	2.61	7.3	0.00142029	1.52145	up
c113322.graph_c0	366	1502	11.83	48.29	0	2.16683	up
c113322.graph_c1	123	399	7.35	23.25	0	1.8215	up
c113361.graph_c0	35	95	1.46	3.94	6.0984e-05	1.5433	up
c113362.graph_c0	43	150	3.68	7.03	2.25142e-10	1.90805	up
c113368.graph_c0	144	320	2.83	6.06	2.19936e-08	1.27864	up
c113380.graph_c0	2433	8858	43.97	160.85	0	1.99709	up
c113407.graph_c0	162	395	3.96	9.88	2.84077e-11	1.41287	up
c113407.graph_c1	33	120	3.36	11.91	4.54632e-09	1.9592	up
c113438.graph_c0	953	1843	8.78	17.01	3.06912e-10	1.08395	up
c113466.graph_c0	60	166	2.79	7.64	3.51021e-08	1.58331	up
c113521.graph_c0	71	248	5.48	17.38	6.99441e-15	1.92081	up
c113559.graph_c1	43	101	2.82	6.53	0.000522008	1.34226	up
c113561.graph_c0	32	111	1.48	5.6	4.98492e-08	1.89062	up
c113563.graph_c1	62	126	3.29	6.7	0.00162201	1.14197	up
c113630.graph_c1	3474	12095	300.41	1069.31	0	1.93275	up
c113758.graph_c1	7	46	0.42	2.47	7.66286e-06	2.66366	up
c113780.graph_c0	71	135	3.06	5.9	0.00416313	1.04848	up
c113807.graph_c0	201	414	5.42	11.13	5.11544e-08	1.17124	up
c113836.graph_c0	11	100	1.43	6.96	4.44089e-15	3.19011	up
c113857.graph_c0	2267	7679	41.2	139.39	0	1.89296	up
c113906.graph_c0	7	34	0.42	3.54	0.00327081	2.2388	up
c113911.graph_c0	17	63	1.01	3.79	5.03692e-05	1.95296	up
c113911.graph_c1	8	35	0.88	4.9	0.00524783	2.11229	up
c113921.graph_c0	260	779	4.1	12.23	0	1.71207	up
c113940.graph_c0	842	3552	39.19	163.7	0	2.20856	up
c113943.graph_c0	303	854	5.28	14.86	0	1.6246	up
c113945.graph_c1	2211	8406	63.18	239.32	0	2.05951	up
c113967.graph_c0	249	716	3.98	11.45	0	1.65266	up
c113975.graph_c0	282	890	3.76	11.89	0	1.78732	up
c114033.graph_c0	2108	7289	65.15	224.18	0	1.92263	up
c114044.graph_c0	109	266	3.5	9.99	4.25859e-09	1.41104	up
c114053.graph_c1	279	797	5.47	15.61	0	1.64366	up
c114060.graph_c1	18	72	0.96	4.46	2.88389e-06	2.06526	up
c114106.graph_c0	417	973	6.46	11.53	2.22045e-14	1.35334	up
c114142.graph_c0	89	206	6.49	14.29	5.85913e-07	1.33299	up
c114196.graph_c1	2011	4633	40.01	107.07	0	1.33689	up
c114236.graph_c0	44	110	2.12	2.84	6.6743e-05	1.43189	up
c114313.graph_c0	621	1203	7.6	15.5	1.31879e-09	1.08592	up
c114356.graph_c0	42	108	1.24	3.09	4.49701e-05	1.47104	up
c114397.graph_c3	53	235	2.68	12.31	0	2.25755	up
c114419.graph_c0	49	104	1.42	3.02	0.00278905	1.2002	up
c114423.graph_c1	23	62	0.87	2.7	0.00397098	1.51806	up
c114425.graph_c0	5377	18702	96.93	336.44	0	1.93145	up
c114512.graph_c0	190	527	2.55	7.07	3.33067e-16	1.59936	up
c114536.graph_c0	107	303	6.14	17.89	1.20992e-12	1.62469	up
c114551.graph_c0	14	59	0.61	2.57	2.24079e-05	2.12067	up
c114552.graph_c0	41	88	2.74	5.86	0.00756054	1.21255	up
c114566.graph_c2	59	129	13.06	26.99	0.000273137	1.24586	up
c114570.graph_c0	237	722	4.38	13.31	0	1.73561	up
c114578.graph_c0	19	81	1.01	4.25	1.70917e-07	2.15944	up
c114579.graph_c0	46	99	2.04	4.33	0.00310872	1.21885	up
c114584.graph_c0	6	33	0.38	1.71	0.00190977	2.38606	up
c114585.graph_c1	630	1845	40.98	115.88	0	1.68175	up
c114622.graph_c0	97	196	5.69	7.99	6.11133e-05	1.1389	up
c114630.graph_c0	20	66	0.99	3.22	0.000141829	1.79824	up
c114675.graph_c1	28	84	1.01	2.76	3.97877e-05	1.67838	up
c114676.graph_c0	155	490	2.3	7.57	0	1.78633	up
c114743.graph_c0	32378	120283	615	2281.93	0	2.02666	up
c114746.graph_c0	510	1013	26.87	52.84	6.43558e-10	1.12167	up
c114762.graph_c1	340	898	5.42	14.32	0	1.53137	up
c114776.graph_c1	2378	6835	61.08	174.99	0	1.65607	up
c114780.graph_c0	13	97	0.34	2.54	2.73004e-13	2.92666	up
c114820.graph_c0	32	141	2.17	10.16	1.36813e-12	2.2329	up
c114820.graph_c1	169	614	6.8	24.51	0	1.98729	up
c114825.graph_c2	63	194	1.97	6.04	9.97268e-11	1.73778	up
c114853.graph_c0	1977	6582	125.15	410.97	0	1.86796	up
c114854.graph_c0	1045	2386	44.62	101.09	4.44089e-16	1.3235	up
c114854.graph_c1	2078	6071	66.7	193.91	0	1.67955	up
c114906.graph_c0	24	74	2.09	7.36	0.000107247	1.7109	up
c114943.graph_c0	805	2676	11.26	37.84	0	1.86489	up
c114947.graph_c0	1694	6286	47.76	174.1	0	2.02433	up
c114949.graph_c0	6	30	0.34	2.37	0.0087104	2.25297	up
c114977.graph_c0	69	135	5.17	10.81	0.00225292	1.08904	up
c114991.graph_c2	20	138	0.81	8.17	0	2.85062	up
c115004.graph_c1	91	190	3.51	5.62	3.07257e-05	1.1853	up
c115019.graph_c1	14993	44759	401.79	1201.19	0	1.71117	up
c115025.graph_c0	56	147	2.62	5.38	7.79569e-07	1.50671	up
c115041.graph_c0	26	107	0.83	3.43	2.35295e-09	2.12629	up
c115080.graph_c0	45	151	1.66	6.25	5.96511e-10	1.85364	up
c115084.graph_c0	84	238	2.78	7.84	6.38656e-11	1.62266	up
c115089.graph_c0	98	316	5.61	17.94	1.33227e-15	1.81045	up
c115089.graph_c1	370	1304	6.66	23.46	0	1.9474	up
c115090.graph_c0	58	146	2.3	5.3	2.55826e-06	1.4473	up
c115120.graph_c0	766	2919	15.4	58.64	0	2.06178	up
c115121.graph_c0	141	262	5.54	10.19	9.27894e-05	1.02131	up
c115142.graph_c0	13	65	0.51	2.52	6.14316e-07	2.35665	up
c115153.graph_c2	77	148	3.54	7.02	0.00179743	1.06489	up
c115166.graph_c2	82	239	3.99	13.23	1.99801e-11	1.66298	up
c115181.graph_c0	9	39	0.5	2.51	0.00200945	2.11438	up
c115189.graph_c0	8048	23605	141.53	418.2	0	1.6856	up
c115218.graph_c0	40	98	1.08	2.66	0.000308539	1.40075	up
c115218.graph_c1	45	109	1.67	4.02	0.000140558	1.38723	up
c115275.graph_c0	9	98	0.45	5.63	5.55112e-16	3.4209	up
c115278.graph_c1	293	895	8.81	26.78	0	1.7404	up
c115285.graph_c0	1311	4191	73.24	231.43	0	1.80908	up
c115288.graph_c0	50	162	1.8	5.39	4.72166e-10	1.80599	up
c115319.graph_c1	327	747	15.17	34.48	9.4702e-13	1.32215	up
c115349.graph_c0	724	1346	20.81	38.48	1.08731e-08	1.02681	up
c115388.graph_c0	111	339	4.54	13.75	4.66294e-15	1.73373	up
c115392.graph_c1	336	993	7.51	22.67	0	1.6933	up
c115397.graph_c0	6	55	0.12	0.81	1.76156e-08	3.10525	up
c115432.graph_c2	2535	7298	39.66	114.13	0	1.65843	up
c115456.graph_c0	48	123	1.64	6.73	1.17393e-05	1.46913	up
c115508.graph_c0	16	80	0.7	3.35	1.61906e-08	2.3744	up
c115529.graph_c0	121	267	5.29	8.18	1.92451e-07	1.26724	up
c115533.graph_c1	151	348	5.37	12.31	1.82739e-09	1.33133	up
c115598.graph_c0	1611	5903	25.51	93.43	0	2.00608	up
c115643.graph_c0	9	65	0.86	4.62	6.50543e-09	2.83625	up
c115645.graph_c0	352	1042	3.78	11.21	0	1.69583	up
c115731.graph_c0	35	94	1.38	4.42	8.32848e-05	1.5282	up
c115739.graph_c0	1056	2812	21.73	57.74	0	1.54532	up
c115795.graph_c1	34	87	0.37	0.91	0.000430277	1.45831	up
c115849.graph_c1	90	168	3.91	7.07	0.00156186	1.02453	up
c115849.graph_c2	32	111	1.6	5.51	4.98492e-08	1.89062	up
c115862.graph_c0	656	1297	18.11	35.68	2.58124e-10	1.11541	up
c115864.graph_c0	1203	4067	14.95	50.56	0	1.88968	up
c115897.graph_c0	162	402	19.54	39.49	9.47398e-12	1.43815	up
c115904.graph_c0	52	128	2.86	6.25	1.93182e-05	1.41324	up
c115922.graph_c0	16	49	0.77	1.43	0.00634924	1.67887	up
c115944.graph_c1	276	754	5.17	12.83	0	1.57928	up
c115960.graph_c0	1966	4799	33.95	78.99	0	1.4203	up
c115965.graph_c0	9	44	0.98	4.98	0.000189862	2.28414	up
c115984.graph_c0	29	71	1.32	2.56	0.00493321	1.39037	up
c115985.graph_c0	2034	8055	39.1	154.59	0	2.1183	up
c115995.graph_c0	1023	3444	74.17	244.13	0	1.88346	up
c115995.graph_c1	2449	7531	104.82	314.11	0	1.75353	up
c115996.graph_c0	364	1201	7.04	23.11	0	1.85231	up
c116007.graph_c0	24	82	0.81	2.75	5.80743e-06	1.85704	up
c116015.graph_c0	5	35	0.35	3.54	0.000205689	2.68601	up
c116044.graph_c0	526	1582	8.46	24.77	0	1.71979	up
c116081.graph_c1	1055	2505	32.08	75.83	0	1.37996	up
c116093.graph_c0	332	1330	13.03	52.02	0	2.1317	up
c116103.graph_c0	29	83	3.27	6.67	0.00010169	1.61264	up
c116117.graph_c0	180	432	5.01	11.68	2.06771e-11	1.39073	up
c116133.graph_c0	26	67	1.78	3.35	0.00382504	1.4592	up
c116174.graph_c0	2919	11047	51.35	194.02	0	2.05304	up
c116181.graph_c1	58	126	3.34	7.9	0.000384647	1.23638	up
c116199.graph_c1	13	48	0.66	2.42	0.00109357	1.92728	up
c116201.graph_c0	27495	93706	771.08	2701.49	0	1.90228	up
c116234.graph_c0	1233	4893	13.89	55.19	0	2.12087	up
c116257.graph_c0	34	110	0.99	3.2	2.64298e-07	1.79315	up
c116257.graph_c2	13	62	0.81	4.25	2.36838e-06	2.28958	up
c116313.graph_c0	236	507	10.08	20.38	1.11702e-09	1.23255	up
c116336.graph_c0	210	421	5.06	10.12	1.50208e-07	1.13252	up
c116374.graph_c1	90	266	3.18	9.3	1.7828e-12	1.68422	up
c116375.graph_c0	129	487	4.74	17.25	0	2.04026	up
c116422.graph_c0	368	1453	5.52	21.75	0	2.11117	up
c116430.graph_c1	5083	17994	184.16	634.5	0	1.95688	up
c116469.graph_c1	9287	35636	174.28	659.17	0	2.07327	up
c116475.graph_c0	518	1715	12.24	40.39	0	1.85824	up
c116503.graph_c1	689	2341	15.47	52.47	0	1.89616	up
c116554.graph_c0	10	76	0.48	3.81	1.08708e-10	2.92286	up
c116558.graph_c0	155	356	11.37	19.8	1.64658e-09	1.32658	up
c116595.graph_c0	61	179	1.57	4.99	1.85818e-09	1.66802	up
c116616.graph_c0	470	2025	14.86	64.42	0	2.23778	up
c116636.graph_c0	9	50	0.31	1.74	1.05017e-05	2.46455	up
c116647.graph_c0	354	1108	4.06	12.64	0	1.7762	up
c116661.graph_c0	257	789	5.48	16.73	0	1.74711	up
c116665.graph_c0	58	218	1.08	4.2	7.32747e-15	2.02228	up
c116671.graph_c0	7	60	0.4	3.4	5.44953e-09	3.03952	up
c116678.graph_c0	482	1124	16.29	39.07	7.10543e-15	1.35281	up
c116689.graph_c0	4310	7931	42.79	78.86	1.86235e-09	1.01298	up
c116695.graph_c0	124	323	3.76	9.78	1.93298e-11	1.50596	up
c116709.graph_c2	600	1321	31.27	68.16	1.46994e-13	1.27034	up
c116710.graph_c0	6863	13227	102.79	198.09	5.9913e-11	1.0798	up
c116728.graph_c0	86	190	2.51	5.53	5.81051e-06	1.26579	up
c116873.graph_c0	48	106	1.78	3.89	0.00113495	1.25647	up
c116892.graph_c0	2084	7771	37.42	139.34	0	2.0315	up
c116928.graph_c0	13	52	0.52	2.81	0.000196403	2.0404	up
c116951.graph_c0	24	169	1.1	6.59	0	2.89102	up
c116952.graph_c0	107	219	2.13	3.48	1.6456e-05	1.15819	up
c116989.graph_c0	896	2824	24.49	71.78	0	1.78822	up
c117010.graph_c0	48	98	1.86	6.29	0.00846388	1.14441	up
c117068.graph_c0	40	154	1.03	3.95	8.00215e-12	2.04729	up
c117159.graph_c0	4837	17621	144.87	525.4	0	1.99821	up
c117168.graph_c1	17	52	0.5	1.52	0.00388167	1.68108	up
c117173.graph_c0	8	59	0.46	3.28	3.58202e-08	2.84858	up
c117185.graph_c0	127	301	2.78	6.66	2.99807e-09	1.37035	up
c117212.graph_c0	10650	37389	360.11	1282.28	0	1.945	up
c117217.graph_c0	201	599	8.67	25.31	0	1.70304	up
c117251.graph_c0	136	527	3.48	13.42	0	2.07833	up
c117260.graph_c1	20	58	2.22	6.63	0.00279288	1.61492	up
c117270.graph_c0	1038	3332	22.35	72.15	0	1.8148	up
c117272.graph_c0	375	1168	7.94	25.69	0	1.76933	up
c117284.graph_c1	1096	4271	40.01	154.95	0	2.09453	up
c117286.graph_c0	89	344	3.46	13.09	0	2.06984	up
c117286.graph_c1	297	918	4.15	12.84	0	1.75748	up
c117300.graph_c0	84	2065	2.37	53.14	0	4.73419	up
c117322.graph_c0	149	513	3.79	11.78	0	1.9089	up
c117336.graph_c0	2721	5181	90.96	179.45	1.65038e-10	1.06213	up
c117390.graph_c0	502	2103	9.58	40.08	0	2.19748	up
c117407.graph_c0	26	92	1.49	4.91	6.12851e-07	1.91066	up
c117410.graph_c0	16	106	1.13	8.45	1.97176e-13	2.77584	up
c117442.graph_c0	162	549	3.01	10.18	0	1.88676	up
c117471.graph_c1	33255	69586	2459.96	5331.16	1.75748e-13	1.19855	up
c117483.graph_c0	671	1771	6.56	17.34	0	1.53193	up
c117492.graph_c1	33	126	1.66	7.96	5.73768e-10	2.029	up
c117532.graph_c0	1473	4769	52.19	172.08	0	1.82748	up
c117534.graph_c0	1173	4066	15.45	53.61	0	1.92573	up
c117579.graph_c0	62	173	2.11	5.85	1.49834e-08	1.5961	up
c117595.graph_c0	21	60	0.77	2.03	0.00249721	1.59631	up
c117596.graph_c1	2565	9409	74.95	273.71	0	2.00796	up
c117620.graph_c0	852	2638	74.7	227.96	0	1.76251	up
c117631.graph_c1	17	89	0.82	3.29	9.19076e-10	2.44454	up
c117698.graph_c0	200	639	6.17	19.48	0	1.8033	up
c117723.graph_c0	233	823	9.42	30.16	0	1.94868	up
c117723.graph_c1	34	80	3.03	6.98	0.00351927	1.33879	up
c117744.graph_c0	143	333	8.52	17.27	1.91894e-09	1.34588	up
c117787.graph_c5	17495	58547	711.99	2354.8	0	1.87594	up
c117816.graph_c1	722	2770	21.61	82.47	0	2.07143	up
c117880.graph_c0	354	1380	7.07	27.57	0	2.09264	up
c117894.graph_c2	154	285	7	11.05	6.04331e-05	1.01598	up
c117940.graph_c0	49	141	0.96	2.86	1.19406e-07	1.63555	up
c117947.graph_c0	41	104	1.88	4.73	8.79282e-05	1.45096	up
c117947.graph_c1	12	48	0.61	2.43	0.00048157	2.03308	up
c117982.graph_c0	50	103	1.36	2.4	0.00517289	1.15791	up
c117985.graph_c0	1050	4051	16.75	64.57	0	2.08005	up
c118021.graph_c0	168	965	8.86	59.23	0	2.6472	up
c118031.graph_c1	24	84	0.96	3.35	2.76616e-06	1.89137	up
c118057.graph_c1	201	554	8.09	21.97	2.22045e-16	1.59058	up
c118066.graph_c0	22	103	0.58	2.71	3.50469e-10	2.30187	up
c118072.graph_c0	346	656	23.85	34.6	1.01715e-07	1.05381	up
c118077.graph_c0	526	1223	8.4	19.52	4.66294e-15	1.34874	up
c118109.graph_c0	513	1894	14.42	44.21	0	2.01534	up
c118129.graph_c0	570	1951	16.99	57.85	0	1.90642	up
c118130.graph_c0	25	71	1.26	4.35	0.000570735	1.59577	up
c118135.graph_c0	36	84	1.12	2.62	0.00274067	1.32844	up
c118138.graph_c1	6660	22734	101.19	345.34	0	1.90443	up
c118174.graph_c1	1640	3702	25.11	59.65	3.33067e-16	1.30737	up
c118211.graph_c0	4304	14732	53.4	182.89	0	1.90828	up
c118236.graph_c1	1233	2410	18.72	35.89	7.08531e-11	1.0995	up
c118251.graph_c0	8	53	0.47	2.99	7.43305e-07	2.69669	up
c118279.graph_c0	175	493	3.52	10.06	4.44089e-16	1.62124	up
c118294.graph_c0	44	130	1.87	3.97	1.9299e-07	1.67081	up
c118338.graph_c1	28	71	1.46	4.36	0.00298401	1.43904	up
c118371.graph_c0	172	445	5.41	14.16	2.72782e-13	1.49857	up
c118394.graph_c0	180	580	3.66	9.51	0	1.81487	up
c118397.graph_c1	55	114	8.52	18	0.00224477	1.16834	up
c118429.graph_c0	4	33	0.23	1.76	0.000163235	2.85998	up
c118523.graph_c0	130	385	1.76	5.23	2.10942e-15	1.69097	up
c118592.graph_c1	546	1105	24.92	48.14	1.25193e-10	1.14877	up
c118607.graph_c0	33	111	1.17	3.69	9.81847e-08	1.84773	up
c118608.graph_c0	11	85	1.25	4.47	5.4059e-12	2.95827	up
c118618.graph_c0	196	909	4.53	22.62	0	2.34005	up
c118675.graph_c0	418	1426	40.47	134.98	0	1.90087	up
c118681.graph_c1	33	111	1.77	6.05	9.81847e-08	1.84773	up
c118685.graph_c0	202	476	6.44	14.46	1.70776e-11	1.36498	up
c118690.graph_c0	53	132	3.28	5.6	1.04762e-05	1.43039	up
c118698.graph_c0	105	452	3.5	14.97	0	2.22699	up
c118775.graph_c0	378	1188	7.23	20.49	0	1.78234	up
c118865.graph_c1	4752	16347	148.85	503.2	0	1.91552	up
c118893.graph_c0	29	73	3.05	9.02	0.00263885	1.42988	up
c118942.graph_c0	2341	4524	25.54	49.41	6.00313e-11	1.08346	up
c118955.graph_c0	2028	4169	50.45	100.64	5.34683e-13	1.17255	up
c118971.graph_c0	123	255	4.11	8.46	2.84535e-06	1.17773	up
c118997.graph_c0	15	120	0.4	3.15	2.22045e-16	3.03988	up
c119036.graph_c0	920	3560	52.64	201.26	0	2.08416	up
c119036.graph_c2	1024	4039	35.84	140.52	0	2.1119	up
c119064.graph_c0	87	279	3.23	10.57	2.19824e-14	1.80108	up
c119091.graph_c2	263	988	8.94	32.96	0	2.03807	up
c119104.graph_c0	202	520	3.47	9.02	4.19664e-14	1.49226	up
c119119.graph_c1	961	1808	21.56	37.98	2.04366e-09	1.04426	up
c119160.graph_c1	41	89	2.79	5.54	0.00580412	1.22866	up
c119170.graph_c0	1	94	0.16	14.77	0	5.60417	up
c119196.graph_c0	105	316	3.05	8.33	3.54161e-14	1.71202	up
c119230.graph_c0	39	99	0.91	1.68	0.000142365	1.45074	up
c119263.graph_c0	7	48	0.46	3.09	2.73764e-06	2.72373	up
c119289.graph_c1	16	87	0.63	3.22	7.77741e-10	2.49392	up
c119326.graph_c0	28	76	1.96	4.7	0.000588608	1.53585	up
c119334.graph_c0	27	496	2.16	21.52	0	4.27587	up
c119361.graph_c0	83	222	2.98	7.55	1.59334e-09	1.53976	up
c119396.graph_c0	119	292	2.23	5.01	1.03309e-09	1.41971	up
c119404.graph_c1	1008	4741	65.9	305.5	0	2.36573	up
c119483.graph_c0	234	763	11.51	34.69	0	1.83347	up
c119494.graph_c0	2975	5741	47.23	85.18	5.64133e-11	1.08148	up
c119511.graph_c0	19497	74421	577.5	2195.01	0	2.06575	up
c119526.graph_c0	42	195	2	6.22	0	2.31732	up
c119552.graph_c0	171	462	2.27	6.28	1.46549e-14	1.56089	up
c119560.graph_c0	2490	7597	36.86	112.45	0	1.74218	up
c119583.graph_c0	62	174	2.14	6.25	1.15385e-08	1.60436	up
c119589.graph_c0	95	212	1.27	2.84	1.40955e-06	1.28124	up
c119621.graph_c0	3321	10627	30.6	94.38	0	1.81105	up
c119657.graph_c1	197	532	4.9	11.12	1.77636e-15	1.56106	up
c119661.graph_c0	54	178	1.93	6.3	5.013e-11	1.8324	up
c119682.graph_c0	175	334	4.04	7.48	6.63134e-06	1.06095	up
c119719.graph_c0	28	139	1	4.92	8.60423e-14	2.39799	up
c119719.graph_c1	47	127	2.44	6.54	2.31901e-06	1.54457	up
c119743.graph_c1	20	73	2.57	8.82	9.48089e-06	1.94152	up
c119743.graph_c2	19	67	1.77	6.11	4.68968e-05	1.8895	up
c119743.graph_c3	48	168	1.7	5.95	2.30787e-11	1.91568	up
c119743.graph_c4	176	552	4.43	13.82	0	1.77583	up
c119774.graph_c0	257	627	9.85	30.28	9.89209e-14	1.41605	up
c119781.graph_c0	7	43	0.22	1.59	3.56175e-05	2.5686	up
c119832.graph_c0	45	133	1.02	4.44	1.38058e-07	1.67186	up
c119845.graph_c0	151	614	8.71	34.85	0	2.14861	up
c119889.graph_c0	14	45	1.51	4.49	0.00790225	1.73765	up
c119892.graph_c0	151	398	3.74	9.86	5.13256e-13	1.52447	up
c119921.graph_c1	12	50	0.59	2.21	0.000199242	2.09074	up
c119944.graph_c0	46	105	1.95	5.77	0.000646517	1.30288	up
c119964.graph_c0	21	64	0.99	3.61	0.000585937	1.68788	up
c119982.graph_c1	17	74	0.91	3.63	5.33648e-07	2.18164	up
c119988.graph_c0	833	2430	19.09	55.58	0	1.67656	up
c119989.graph_c0	287	807	4.64	13.09	0	1.621	up
c120001.graph_c0	75	180	1.7	4.04	8.6347e-07	1.3829	up
c120028.graph_c0	836	2315	14.54	40.27	0	1.60147	up
c120032.graph_c1	309	798	18.4	46.91	1.11022e-16	1.49869	up
c120049.graph_c0	409	1592	6.08	23.67	0	2.09094	up
c120058.graph_c0	273	864	21.41	60.04	0	1.7912	up
c120070.graph_c0	920	2764	14.38	43.19	0	1.71916	up
c120099.graph_c0	1075	3797	29.78	103.85	0	1.95274	up
c120121.graph_c0	694	2349	9.47	32.07	0	1.89066	up
c120123.graph_c0	47320	182632	1062.51	4097.29	0	2.08175	up
c120177.graph_c0	773	2355	37.6	113.47	0	1.73905	up
c120202.graph_c2	1386	3538	25.04	63.83	0	1.4846	up
c120203.graph_c0	714	1304	16.66	30.31	3.54692e-08	1.00115	up
c120220.graph_c0	2727	10560	48.54	187.48	0	2.08612	up
c120254.graph_c1	2009	6119	54.2	159.18	0	1.7396	up
c120257.graph_c0	163	305	3.23	6.59	2.60375e-05	1.03213	up
c120328.graph_c0	11	46	0.82	2.11	0.000492338	2.08718	up
c120330.graph_c0	416	1018	18.58	33.7	5.55112e-16	1.42195	up
c120364.graph_c1	52	106	2.83	5.28	0.00515318	1.14358	up
c120375.graph_c2	25024	46674	508.41	962.66	1.80927e-09	1.03263	up
c120411.graph_c0	16	64	0.59	2.33	1.4847e-05	2.0571	up
c120425.graph_c0	173	319	2.36	4.36	3.26261e-05	1.01134	up
c120435.graph_c0	102	299	2.34	7.45	3.21965e-13	1.67387	up
c120436.graph_c0	26	81	0.8	3.79	3.21279e-05	1.72914	up
c120553.graph_c0	2297	4219	44.06	81.74	2.605e-09	1.01014	up
c120685.graph_c0	115	257	3.25	8.07	1.79413e-07	1.28506	up
c120691.graph_c1	38	233	3.33	21.45	0	2.71329	up
c120703.graph_c0	778	1541	24.36	46.58	1.12081e-10	1.11824	up
c120721.graph_c0	74	167	2.64	6.17	1.13264e-05	1.29447	up
c120723.graph_c0	190	389	6	12.98	1.13699e-07	1.16233	up
c120724.graph_c0	11	77	0.68	4.83	2.43608e-10	2.81748	up
c120732.graph_c0	25	89	1.72	5.75	8.94392e-07	1.91753	up
c120761.graph_c0	187	647	4.32	14.92	0	1.91761	up
c120764.graph_c0	59	198	1.31	4.4	3.55604e-12	1.85996	up
c120835.graph_c0	77	146	3.32	6.76	0.00267855	1.0454	up
c120843.graph_c0	6	48	0.43	2.36	7.32934e-07	2.91276	up
c120860.graph_c0	599	1836	10.21	31.24	0	1.74736	up
c120923.graph_c1	2114	4959	30.12	56.22	0	1.36295	up
c120926.graph_c0	269	626	6.61	12.51	1.72717e-12	1.34819	up
c120954.graph_c0	165	500	3.19	9.64	0	1.72586	up
c120971.graph_c0	168	671	2.75	10.98	0	2.12366	up
c120988.graph_c0	23	65	0.8	2.42	0.00140676	1.58513	up
c120999.graph_c0	54	153	4.28	3.76	5.67022e-08	1.61543	up
c121001.graph_c0	42	90	2.04	3.26	0.00664356	1.21076	up
c121007.graph_c0	143	363	1.42	3.59	1.23084e-11	1.46996	up
c121038.graph_c0	945	2572	41.83	112.85	0	1.5767	up
c121059.graph_c2	46	166	1.9	6.66	1.14774e-11	1.95845	up
c121077.graph_c0	47	108	3.3	5.22	0.000444523	1.31284	up
c121122.graph_c0	91	307	7.07	23.12	2.22045e-16	1.87454	up
c121122.graph_c1	229	828	9.56	34.47	0	1.98227	up
c121122.graph_c2	15	71	3.32	15.22	3.0438e-07	2.29128	up
c121130.graph_c0	1550	6077	16.8	65.95	0	2.10363	up
c121137.graph_c2	241	452	3.94	7.71	1.70283e-06	1.03714	up
c121155.graph_c0	92	207	1.48	2.46	1.38468e-06	1.29271	up
c121176.graph_c1	294	869	3.44	9.76	0	1.69303	up
c121248.graph_c1	587	1899	45.62	145.7	0	1.82515	up
c121262.graph_c1	381	739	9.02	17.57	1.51495e-08	1.08685	up
c121272.graph_c0	1336	3731	13.8	37.8	0	1.61417	up
c121295.graph_c0	156	369	1.62	3.91	2.81456e-10	1.36897	up
c121343.graph_c1	28	78	1.42	3.89	0.000303149	1.57282	up
c121351.graph_c0	1326	4099	18.31	52.81	0	1.76067	up
c121359.graph_c0	19	90	1.11	4.46	4.23762e-09	2.30961	up
c121361.graph_c0	308	1109	5.37	19.32	0	1.97762	up
c121380.graph_c1	94	173	6.64	13.18	0.00183818	1.00462	up
c121399.graph_c4	112	423	8.52	31.63	0	2.03941	up
c121404.graph_c0	43	169	0.77	3.12	5.65881e-13	2.07899	up
c121407.graph_c0	77	269	1.08	3.75	1.11022e-15	1.92235	up
c121471.graph_c1	128	397	2.76	9.37	2.22045e-16	1.75731	up
c121491.graph_c0	31	103	0.93	3.74	3.96765e-07	1.82794	up
c121541.graph_c0	2370	5026	26.6	55.48	3.19744e-14	1.21748	up
c121566.graph_c0	67	159	1.19	3.3	4.73926e-06	1.36517	up
c121579.graph_c2	84	156	7.28	13.25	0.00282461	1.01655	up
c121655.graph_c0	22	70	3.01	6.88	0.00012394	1.75145	up
c121678.graph_c0	874	3303	21.88	82.46	0	2.05	up
c121678.graph_c1	417	1312	23.4	72.79	0	1.7842	up
c121708.graph_c0	1848	6263	29.89	100.87	0	1.89359	up
c121709.graph_c0	331	722	7.1	15.46	2.16264e-11	1.25563	up
c121714.graph_c0	160	346	8.98	19.4	3.13029e-08	1.24012	up
c121714.graph_c1	356	796	13.11	27.86	2.07356e-12	1.29151	up
c121776.graph_c0	1313	2407	32.45	59.27	5.95344e-09	1.00709	up
c121842.graph_c0	184	664	3.94	14.14	0	1.97816	up
c121905.graph_c0	7	40	1.06	6.79	0.000163608	2.46682	up
c121906.graph_c0	96	266	2.14	4.6	2.58797e-11	1.59224	up
c121908.graph_c0	336	799	13.6	22.95	3.76366e-14	1.38007	up
c121959.graph_c0	177	350	7.9	19.21	1.16283e-06	1.11196	up
c121999.graph_c0	186	370	9.71	15.59	5.86493e-07	1.1208	up
c122003.graph_c0	313	926	6.64	20.1	0	1.69457	up
c122020.graph_c0	73	313	2.42	10.68	0	2.21593	up
c122024.graph_c0	146	360	3.59	8.91	5.46643e-11	1.4283	up
c122028.graph_c0	10	71	0.74	3.94	1.23336e-09	2.82605	up
c122029.graph_c0	377	713	4.62	8.72	7.18515e-08	1.05043	up
c122062.graph_c0	443	1332	6.17	18.87	0	1.71898	up
c122063.graph_c2	66	124	4.3	8.57	0.00897193	1.03046	up
c122112.graph_c1	390	1349	9.78	33.76	0	1.92059	up
c122112.graph_c2	82	260	4.46	14.03	1.44329e-13	1.78397	up
c122112.graph_c4	187	835	8.11	35.92	0	2.2851	up
c122114.graph_c0	208	447	9.43	16.94	3.51851e-09	1.2325	up
c122132.graph_c0	23	136	0.62	3.57	1.9984e-15	2.63829	up
c122145.graph_c0	43	185	1.23	5.13	3.44169e-15	2.20873	up
c122160.graph_c0	68	208	1.86	5.54	3.69271e-11	1.72949	up
c122165.graph_c1	1540	4445	31.49	90.74	0	1.66188	up
c122189.graph_c1	43	93	1.72	4.57	0.00450354	1.22448	up
c122202.graph_c0	1822	3526	38.9	65.74	7.19256e-11	1.08539	up
c122213.graph_c0	81	177	2.96	5.16	1.58668e-05	1.24936	up
c122227.graph_c0	177	517	5.43	13.12	0	1.67339	up
c122237.graph_c0	1431	3844	27.52	73.84	0	1.55818	up
c122268.graph_c0	405	1443	17.71	62.61	0	1.96341	up
c122268.graph_c1	1145	4639	16.8	68.04	0	2.15071	up
c122292.graph_c0	36	80	2.73	6	0.00850176	1.25893	up
c122311.graph_c0	0	85	0	6.2	0	6.36741	up
c122339.graph_c0	185	606	3.03	11.94	0	1.83874	up
c122376.graph_c0	2891	5314	72.01	133.03	2.16428e-09	1.0113	up
c122385.graph_c0	106	271	3.52	9.79	5.21657e-10	1.47765	up
c122387.graph_c0	49	105	2.09	5.63	0.00217074	1.21387	up
c122447.graph_c0	68	173	6.74	13.99	2.43424e-07	1.46514	up
c122464.graph_c0	53	124	2.24	5.2	8.54635e-05	1.34092	up
c122464.graph_c1	43	101	1.38	3.11	0.000522008	1.34226	up
c122503.graph_c0	313	1260	5.69	23.85	0	2.13848	up
c122506.graph_c1	739	2340	23.01	72.51	0	1.79463	up
c122584.graph_c1	302	961	9.77	29.13	0	1.79946	up
c122607.graph_c0	44	109	2.54	5.77	8.84984e-05	1.41884	up
c122639.graph_c1	56	124	4.02	8.76	0.00028992	1.26312	up
c122667.graph_c0	44	674	0.89	12.25	0	4.03576	up
c122692.graph_c0	888	3084	10.78	37.45	0	1.92816	up
c122703.graph_c0	91	302	1.8	3.76	7.77156e-16	1.85093	up
c122715.graph_c0	41	106	1.13	3.77	4.90605e-05	1.47817	up
c122742.graph_c0	735	2760	8.31	31.28	0	2.04051	up
c122793.graph_c0	0	40	0	2.03	5.08169e-10	5.29948	up
c122804.graph_c0	45	106	1.53	4.51	0.000320541	1.34735	up
c122809.graph_c0	208	423	3.24	5.41	7.59663e-08	1.15307	up
c122811.graph_c0	159	449	3.51	10.32	1.88738e-15	1.62405	up
c122905.graph_c0	37	118	2.66	8.04	1.27939e-07	1.77533	up
c122908.graph_c1	128	266	3.44	4.7	1.79062e-06	1.18145	up
c122933.graph_c0	87	251	1.34	3.82	1.30335e-11	1.6491	up
c122985.graph_c1	25	85	1.86	6.21	3.89373e-06	1.85197	up
c123009.graph_c0	117	401	1.97	7.18	0	1.90017	up
c123011.graph_c0	8	117	0.37	4.23	0	3.82383	up
c123034.graph_c0	21	110	1.52	7.86	8.1477e-12	2.45954	up
c123098.graph_c0	56	160	0.78	2.88	2.33242e-08	1.62814	up
c123105.graph_c0	497	975	6.59	12.83	1.67332e-09	1.10374	up
c123106.graph_c0	41	88	0.89	2.01	0.00756054	1.21255	up
c123108.graph_c0	334	1154	7.74	28.77	0	1.91845	up
c123122.graph_c0	196	1761	2.15	19.33	0	3.29329	up
c123146.graph_c0	33	86	1.04	2.4	0.000350518	1.48348	up
c123180.graph_c0	27	107	0.38	1.87	5.23837e-09	2.0741	up
c123197.graph_c0	292	1050	8.44	26.26	0	1.9755	up
c123201.graph_c0	298	789	3.5	9.2	0	1.53445	up
c123380.graph_c0	122	325	2.63	5.23	6.3447e-12	1.53808	up
c123397.graph_c0	30	174	0.46	2.6	0	2.62407	up
c123406.graph_c0	126	377	1.17	3.51	1.88738e-15	1.70545	up
c123450.graph_c0	4797	15136	176.47	553.3	0	1.79089	up
c123457.graph_c0	2	48	0.7	15.51	7.19316e-10	4.09713	up
c123478.graph_c0	24	184	8.22	58.09	0	3.01298	up
c123484.graph_c0	402	1348	22.17	73.49	0	1.87593	up
c123494.graph_c0	8	36	4.3	17.32	0.00326824	2.15177	up
c123497.graph_c0	394	1123	32.1	89.86	0	1.6416	up
c123499.graph_c0	314	629	12.16	24.2	7.60375e-09	1.1328	up
c123522.graph_c0	0	48	0	22.85	2.95752e-12	5.55639	up
c123557.graph_c0	0	357	0	27.92	0	8.42443	up
c123574.graph_c0	0	138	0	12.62	0	7.05982	up
c123599.graph_c0	92	275	6.29	18.4	6.10068e-13	1.70072	up
c123614.graph_c0	67	155	6.99	15.55	1.22849e-05	1.32865	up
c123618.graph_c0	6	49	1.09	8.46	4.30615e-07	2.94188	up
c123639.graph_c0	0	227	0	17.18	0	7.7736	up
c123645.graph_c0	14	93	0.99	6.46	5.8068e-12	2.76801	up
c123664.graph_c0	63	139	4.11	8.94	0.00011505	1.25985	up
c123679.graph_c0	33	84	2.91	7.26	0.000651516	1.44994	up
c123703.graph_c0	64	158	4.05	9.86	1.72199e-06	1.42108	up
c123708.graph_c0	45	98	1.57	3.4	0.00271054	1.23528	up
c124122.graph_c0	0	37	0	2.56	3.61017e-09	5.18997	up
c124208.graph_c0	0	35	0	3.07	1.34698e-08	5.11205	up
c124478.graph_c0	7	35	0.32	1.56	0.00199872	2.2794	up
c124725.graph_c0	0	28	0	1.44	1.43753e-06	4.80052	up
c124753.graph_c0	0	42	0	1.49	1.38812e-10	5.36812	up
c125939.graph_c0	0	37	0	1.4	3.61017e-09	5.18997	up
c127098.graph_c0	7	33	0.16	0.76	0.00533286	2.19703	up
c34171.graph_c0	7	45	0.43	2.7	1.28025e-05	2.63267	up
c34415.graph_c0	4	53	0.55	7.03	2.05278e-09	3.52674	up
c34494.graph_c0	15	67	1.45	6.34	1.7265e-06	2.20887	up
c35186.graph_c0	4	55	0.2	2.67	6.66234e-10	3.57917	up
c35230.graph_c0	32	135	3.65	15.06	1.13961e-11	2.17063	up
c35301.graph_c0	0	68	0	5.48	0	6.04985	up
c35305.graph_c0	0	72	0	5.11	0	6.1311	up
c35340.graph_c0	37	105	1.71	4.82	8.03093e-06	1.6085	up
c35348.graph_c0	86	378	8.14	34.98	0	2.25426	up
c35350.graph_c0	86	330	9.95	37.13	0	2.05891	up
c35369.graph_c0	5252	17156	337.58	1087.15	0	1.8409	up
c35371.graph_c0	30	75	11.8	27.01	0.00233565	1.42124	up
c35376.graph_c0	345	1465	31.33	130.21	0	2.21584	up
c35376.graph_c1	95	323	6.41	21.51	1.11022e-16	1.88628	up
c35395.graph_c0	337	869	24.9	63.13	0	1.49681	up
c35578.graph_c0	957	3161	24.33	80.07	0	1.8559	up
c35671.graph_c0	0	376	0	15.6	0	8.49902	up
c35705.graph_c0	64	124	5.87	11.12	0.00485882	1.07409	up
c35716.graph_c0	67	200	3.04	9.01	1.70945e-10	1.69421	up
c35771.graph_c0	49	158	8.1	25.04	8.42656e-10	1.79864	up
c35798.graph_c0	2	51	0.21	5.21	1.1955e-10	4.18279	up
c35960.graph_c0	1	41	0.04	1.77	4.92693e-09	4.42744	up
c36674.graph_c0	21	81	0.37	1.41	8.98581e-07	2.02287	up
c37185.graph_c0	2	195	0.12	11.19	0	6.0962	up
c38011.graph_c0	5	35	1.08	7.17	0.000205689	2.68601	up
c38607.graph_c0	2	32	0.1	1.6	1.17358e-05	3.52742	up
c39073.graph_c0	2	35	0.1	1.67	1.88076e-06	3.65279	up
c39558.graph_c0	5	36	0.25	1.78	0.000119889	2.72549	up
c41159.graph_c0	16	51	0.42	1.27	0.00292455	1.73541	up
c41303.graph_c0	24	67	2.2	6	0.00126235	1.56962	up
c41699.graph_c0	0	196	0	20.08	0	7.5628	up
c41926.graph_c0	743	2557	30.96	105.75	0	1.91474	up
c42151.graph_c0	904	3438	78.4	292.03	0	2.05914	up
c43010.graph_c0	188	408	5.93	12.82	5.28932e-09	1.24613	up
c43370.graph_c0	61	133	2.97	6.34	0.000223887	1.24238	up
c43463.graph_c0	186	465	9.17	22.69	9.57012e-13	1.44967	up
c43877.graph_c0	3	34	0.11	1.27	2.03682e-05	3.21367	up
c44845.graph_c0	6	66	2.24	22.56	5.05007e-11	3.36381	up
c45163.graph_c0	3	47	0.8	11.9	1.01454e-08	3.66888	up
c45914.graph_c0	4	148	0.18	6.51	0	4.9903	up
c46093.graph_c0	1225	4079	82.97	272.03	0	1.86781	up
c46097.graph_c0	1719	4991	125.33	357.82	0	1.67046	up
c47034.graph_c0	1505	5669	38.96	146.32	0	2.04586	up
c47202.graph_c0	26	115	13.36	53.09	1.15844e-10	2.22935	up
c47444.graph_c0	1449	3013	65.86	135.74	3.97793e-13	1.18886	up
c49348.graph_c0	0	30	0	0.79	3.74796e-07	4.8966	up
c50025.graph_c0	47	149	14.64	43.04	3.70245e-09	1.77332	up
c50972.graph_c0	0	71	0	3.88	0	6.11121	up
c52899.graph_c0	0	280	0	10.16	0	8.07508	up
c53308.graph_c0	1	30	0.04	1.1	5.25893e-06	3.98983	up
c53754.graph_c0	565	1605	9.57	27.17	0	1.63763	up
c54264.graph_c0	1	31	0.1	3.08	2.77418e-06	4.03557	up
c54958.graph_c0	1	41	0.09	3.63	4.92693e-09	4.42744	up
c58714.graph_c1	245	503	6.87	14.06	1.17329e-08	1.1674	up
c58840.graph_c0	447	1399	19.54	60.66	0	1.77679	up
c60004.graph_c0	414	1496	23.27	83.09	0	1.98379	up
c61931.graph_c0	6	34	0.7	3.84	0.00114368	2.42783	up
c63580.graph_c0	16	48	2.53	7.3	0.00930126	1.64975	up
c64516.graph_c0	71	280	2.55	9.98	0	2.09521	up
c65093.graph_c0	113	489	5.03	21.61	0	2.23542	up
c65206.graph_c0	15	47	1.03	3.17	0.00709326	1.70674	up
c65731.graph_c0	255	855	36.6	117.94	0	1.87409	up
c65807.graph_c0	26	159	4.11	19.78	0	2.69315	up
c65897.graph_c0	0	62	0	6.04	4.44089e-16	5.91869	up
c66172.graph_c0	11	40	1.72	2.49	0.00693957	1.89033	up
c66327.graph_c0	97	326	3.13	10.46	1.11022e-16	1.86987	up
c66612.graph_c0	195	643	12.53	40.54	0	1.8486	up
c66947.graph_c0	10383	36766	362.31	1275.58	0	1.95739	up
c66949.graph_c0	6421	13190	314.8	640.31	3.15081e-13	1.17179	up
c66982.graph_c0	388	1051	20.59	55.17	0	1.56818	up
c67218.graph_c0	365	2444	41.86	164.05	0	2.87274	up
c67446.graph_c0	8	72	2.17	18.29	4.91279e-11	3.13133	up
c67584.graph_c0	0	35	0	2.52	1.34698e-08	5.11205	up
c67698.graph_c0	1	28	0.33	8.51	1.89522e-05	3.89375	up
c68035.graph_c0	0	39	0	1.43	9.75043e-10	5.26389	up
c69067.graph_c0	2590	9992	151.62	577.61	0	2.08069	up
c69139.graph_c0	325	896	10.08	26.82	0	1.59303	up
c69349.graph_c0	52	163	2.85	8.9	1.13782e-09	1.75947	up
c69471.graph_c0	11	48	0.51	2.23	0.000199475	2.14724	up
c69685.graph_c0	0	28	0	2.77	1.43753e-06	4.80052	up
c69932.graph_c0	2	34	0.13	2.86	3.46131e-06	3.6122	up
c70058.graph_c1	8	47	0.23	1.28	1.50619e-05	2.52691	up
c70591.graph_c0	34	87	5.93	13.99	0.000430277	1.45831	up
c71045.graph_c0	1	116	0.2	22.01	0	5.90456	up
c71305.graph_c0	45	93	1.99	4.16	0.00970884	1.16055	up
c71402.graph_c0	1	45	0.06	2.16	4.05279e-10	4.55856	up
c71726.graph_c0	3	57	0.27	5.02	3.09283e-11	3.94168	up
c71897.graph_c0	892	2691	54.21	161.46	0	1.72509	up
c72332.graph_c0	0	177	0	10.52	0	7.41652	up
c72339.graph_c0	48	163	2.98	9.98	1.03487e-10	1.87236	up
c73080.graph_c0	0	48	0	4.96	2.95752e-12	5.55639	up
c73080.graph_c2	0	37	0	4.52	3.61017e-09	5.18997	up
c73447.graph_c0	37	102	2.47	6.7	2.04198e-05	1.5671	up
c73542.graph_c0	92	272	5.98	17.66	1.18494e-12	1.68496	up
c73542.graph_c1	121	350	5.36	15.39	3.78586e-14	1.65643	up
c74295.graph_c1	719	3027	42.98	178.49	0	2.20539	up
c74459.graph_c0	1620	4388	101.6	271.35	0	1.57025	up
c74459.graph_c1	87	230	26.69	65.6	1.45939e-09	1.52359	up
c74568.graph_c0	495	1650	20.82	68.84	0	1.8679	up
c75285.graph_c0	98	489	25.89	119.39	0	2.43868	up
c75418.graph_c0	2	42	0.18	3.67	2.6728e-08	3.90886	up
c75669.graph_c0	0	31	0	1.97	1.91951e-07	4.94234	up
c75742.graph_c0	9	37	0.54	2.18	0.0050597	2.04046	up
c75926.graph_c0	12	63	0.89	5.04	5.49988e-07	2.41807	up
c75943.graph_c0	9	41	2.35	11.64	0.000787869	2.1847	up
c76019.graph_c0	136	412	6.73	20.18	2.22045e-16	1.72396	up
c76020.graph_c0	192	655	7.54	25.45	0	1.89747	up
c76124.graph_c0	29	74	9.03	21.21	0.00192279	1.44923	up
c76132.graph_c0	0	50	0	8.37	8.3189e-13	5.61406	up
c76153.graph_c0	297	1086	9.89	35.98	0	1.99969	up
c76285.graph_c0	167	314	8.84	16.46	1.7902e-05	1.03921	up
c76425.graph_c0	26249	48514	598.81	1104.18	3.78482e-09	1.01946	up
c76475.graph_c0	53	123	2.11	4.86	0.000110613	1.32934	up
c76479.graph_c0	111	296	7.41	19.47	2.48709e-11	1.53868	up
c76484.graph_c0	442	1633	146.53	500.27	0	2.01596	up
c76586.graph_c0	450	1746	30.25	115.69	0	2.08661	up
c76611.graph_c0	12	47	1.61	6.09	0.00074614	2.00335	up
c76631.graph_c0	817	3225	25.39	99.68	0	2.1127	up
c76701.graph_c0	334	1082	19.23	61.52	0	1.8256	up
c76888.graph_c1	122	224	9.51	17.15	0.000377837	1.00322	up
c76950.graph_c0	2781	5235	55.81	104.89	3.84387e-10	1.04564	up
c77256.graph_c0	170	402	10.53	24.59	1.02772e-10	1.36908	up
c77287.graph_c0	5	39	2.71	18.96	2.35612e-05	2.83784	up
c77395.graph_c0	206	577	27.79	75.31	0	1.6139	up
c77525.graph_c1	9	56	1.12	6.77	5.56386e-07	2.62489	up
c77762.graph_c0	24	75	0.67	2.14	7.4865e-05	1.72999	up
c78043.graph_c0	0	63	0	3.61	3.33067e-16	5.94139	up
c78100.graph_c0	0	28	0	2.54	1.43753e-06	4.80052	up
c78117.graph_c0	7	38	0.36	1.93	0.000448259	2.39474	up
c78487.graph_c0	72	139	5.56	10.54	0.00247799	1.07042	up
c78757.graph_c0	5	40	0.53	3.81	1.36706e-05	2.87343	up
c78904.graph_c0	17	56	1.35	4.38	0.000826031	1.78597	up
c79622.graph_c0	6	32	0.47	2.48	0.0031794	2.34305	up
c79835.graph_c0	0	37	0	1.02	3.61017e-09	5.18997	up
c80189.graph_c0	51	118	1.11	2.96	0.000174038	1.32428	up
c80388.graph_c0	13	110	0.96	7.46	7.77156e-16	3.1063	up
c80476.graph_c0	10	45	0.43	1.94	0.000312624	2.18016	up
c80538.graph_c0	184	460	7.8	20.23	1.10212e-12	1.44961	up
c80987.graph_c0	0	30	0	1.72	3.74796e-07	4.8966	up
c81179.graph_c0	223	469	6.69	14.02	6.49532e-09	1.20173	up
c81434.graph_c0	0	49	0	5.98	1.56708e-12	5.58551	up
c81497.graph_c0	97	227	5.77	13.32	1.35971e-07	1.3497	up
c81862.graph_c0	0	29	0	11.8	7.33277e-07	4.84936	up
c82351.graph_c0	30	115	2.83	10.7	2.90075e-09	2.03102	up
c82367.graph_c0	104	366	4.16	14.46	0	1.93695	up
c82382.graph_c0	112	353	7.17	22.25	4.44089e-16	1.77913	up
c82566.graph_c0	4	42	0.42	4.2	1.02455e-06	3.1984	up
c82784.graph_c0	84	189	7.01	15.47	3.54145e-06	1.29171	up
c83044.graph_c0	9	44	0.61	2.7	0.000189862	2.28414	up
c83362.graph_c0	3	28	0.13	1.54	0.000674556	2.94273	up
c83878.graph_c0	32	84	1.89	4.94	0.00038854	1.49283	up
c83928.graph_c0	423	983	10.02	23.19	2.68674e-14	1.34752	up
c83945.graph_c0	0	47	0	4.54	5.59164e-12	5.52667	up
c83966.graph_c0	5	63	0.43	3.6	4.70431e-11	3.51535	up
c84144.graph_c0	10	63	0.31	1.95	5.96532e-08	2.65623	up
c84363.graph_c0	30	72	5.45	12.49	0.00588843	1.36317	up
c84505.graph_c0	0	56	0	2.44	1.93179e-14	5.7744	up
c84574.graph_c0	1528	5257	21.55	74.17	0	1.91516	up
c84617.graph_c0	19	59	1.69	5.14	0.00102032	1.70905	up
c84856.graph_c0	250	1126	15.58	68.99	0	2.29932	up
c84912.graph_c0	481	1811	22.39	83.49	0	2.04344	up
c84972.graph_c0	0	36	0	1.8	6.96668e-09	5.15154	up
c85373.graph_c0	4	27	0.49	2.8	0.00454819	2.58025	up
c85380.graph_c0	24	75	3.21	9.72	7.4865e-05	1.72999	up
c85642.graph_c0	0	27	0	3.25	2.82386e-06	4.74997	up
c85987.graph_c0	116	511	5.96	25.8	0	2.26135	up
c85996.graph_c0	21	75	1.37	4.83	9.26065e-06	1.9133	up
c86041.graph_c0	2300	4307	125.3	232.54	6.43124e-10	1.03804	up
c86151.graph_c0	228	420	37.04	65.63	5.81749e-06	1.01107	up
c86159.graph_c0	46	135	2.72	8.56	1.33271e-07	1.66229	up
c86166.graph_c0	6	41	1.1	7.18	2.98118e-05	2.69058	up
c86203.graph_c0	45	120	8.38	21.39	6.26279e-06	1.52468	up
c86270.graph_c0	0	88	0	6.2	0	6.41686	up
c86433.graph_c0	585	1796	39.88	120.45	0	1.74965	up
c86495.graph_c0	33	101	2.23	6.71	2.79803e-06	1.71286	up
c86729.graph_c0	16	55	0.68	2.68	0.000598195	1.84224	up
c86895.graph_c0	479	1787	28.11	103.55	0	2.0302	up
c86899.graph_c0	25	72	2.11	6.03	0.000403917	1.61566	up
c86901.graph_c0	142	489	5.64	19.25	0	1.9088	up
c86904.graph_c0	19	55	1.33	3.8	0.00450392	1.60958	up
c86933.graph_c0	24	293	1.03	12.7	0	3.68115	up
c86996.graph_c0	324	997	29.39	88.47	0	1.75138	up
c87194.graph_c0	33	148	1.38	6.13	2.67564e-13	2.25941	up
c87215.graph_c0	31	106	2.22	8.15	1.40932e-07	1.86895	up
c87410.graph_c0	77	352	5.62	25.35	0	2.30901	up
c87488.graph_c0	3443	10785	43.22	135.48	0	1.7803	up
c87514.graph_c0	22	68	3.24	9.66	0.000258449	1.71025	up
c87515.graph_c0	6	56	0.61	5.57	1.03369e-08	3.13077	up
c87536.graph_c0	636	2332	40.95	148.07	0	2.00588	up
c87587.graph_c0	1395	5517	39.39	155.19	0	2.11607	up
c87587.graph_c1	288	1187	15.74	64.02	0	2.17209	up
c87612.graph_c0	535	1033	33.1	62.95	3.24466e-09	1.08096	up
c87641.graph_c0	4109	8083	119.85	234.8	1.11713e-11	1.10924	up
c87798.graph_c0	54	136	11.37	27.14	5.7127e-06	1.44672	up
c88126.graph_c0	12	85	0.73	5.09	1.96563e-11	2.8441	up
c88169.graph_c0	1	30	0.03	0.73	5.25893e-06	3.98983	up
c88296.graph_c1	19	98	0.83	3.55	1.53767e-10	2.43111	up
c88302.graph_c0	35	108	2.02	6.18	9.55839e-07	1.72645	up
c88387.graph_c0	3249	11327	113.28	392.63	0	1.93468	up
c88419.graph_c0	277	878	10.11	31.85	0	1.79346	up
c88567.graph_c0	81	196	5.41	12.89	2.4817e-07	1.39565	up
c88628.graph_c0	7675	27151	452.04	1578.98	0	1.95596	up
c88644.graph_c0	12	59	2.25	10.39	3.4466e-06	2.32503	up
c88680.graph_c0	13	46	1.41	4.86	0.00254096	1.86721	up
c88692.graph_c0	3	252	0.2	16.75	0	6.06589	up
c88733.graph_c0	2	31	0.19	3.99	2.16175e-05	3.48308	up
c88743.graph_c0	0	96	0	2.41	0	6.54098	up
c88898.graph_c0	3	28	0.16	1.64	0.000674556	2.94273	up
c88912.graph_c0	4308	10865	208.79	521.47	0	1.46771	up
c89007.graph_c0	797	3019	56.23	209.37	0	2.0532	up
c89007.graph_c1	310	1053	27.64	91.93	0	1.89364	up
c89012.graph_c0	166	656	12.79	49.64	0	2.10826	up
c89012.graph_c1	33	111	4.05	13.21	9.81847e-08	1.84773	up
c89097.graph_c0	47	141	29.01	77.26	3.97215e-08	1.69427	up
c89165.graph_c0	18	91	2.99	14.48	1.06868e-09	2.39883	up
c89194.graph_c0	153	740	6.02	28.73	0	2.39864	up
c89194.graph_c1	60	134	5.14	11.26	0.000120144	1.2765	up
c89285.graph_c0	5	30	0.99	5.7	0.00297114	2.47055	up
c89388.graph_c0	430	1785	17.09	70.3	0	2.18388	up
c89448.graph_c0	27	97	1.03	4.31	2.04459e-07	1.93398	up
c89515.graph_c0	5326	19770	87.9	326.14	0	2.02531	up
c89620.graph_c0	4	31	0.2	1.3	0.000498814	2.77262	up
c89631.graph_c0	545	1653	17.87	53.93	0	1.732	up
c89831.graph_c0	929	2661	18.08	51.69	0	1.65036	up
c89857.graph_c0	3	28	0.09	1.26	0.000674556	2.94273	up
c89941.graph_c1	279	941	16.66	55.48	0	1.88298	up
c89953.graph_c0	160	296	6.2	11.4	4.75567e-05	1.01568	up
c90012.graph_c0	3208	7477	87.11	202.27	0	1.35383	up
c90052.graph_c0	3	33	0.19	1.84	3.65636e-05	3.17191	up
c90094.graph_c0	3585	11643	166.72	536.58	0	1.83244	up
c90154.graph_c0	51	165	2.93	9.37	3.56519e-10	1.80436	up
c90158.graph_c1	15500	60203	206.43	802.13	0	2.09084	up
c90270.graph_c0	594	2059	26.56	91.17	0	1.92472	up
c90392.graph_c0	6	41	0.93	3.44	2.98118e-05	2.69058	up
c90421.graph_c0	5	31	0.94	5.55	0.00175021	2.51629	up
c90443.graph_c0	5	30	0.21	1.25	0.00297114	2.47055	up
c90581.graph_c1	114	506	13.01	55.76	0	2.27203	up
c90608.graph_c0	1062	3221	36.36	109.66	0	1.733	up
c90687.graph_c0	19	57	1.81	5.5	0.00215589	1.66017	up
c90774.graph_c0	1227	4826	24.92	97.85	0	2.10802	up
c90805.graph_c0	209	651	9.66	29.85	0	1.76695	up
c90921.graph_c0	2	38	0.1	1.9	3.02628e-07	3.76814	up
c91023.graph_c0	1108	3983	28.37	101.72	0	1.97814	up
c91076.graph_c0	813	2454	24.96	74.95	0	1.72575	up
c91156.graph_c1	11	44	0.96	3.74	0.00120383	2.0245	up
c91205.graph_c0	1824	7097	36.74	142.65	0	2.09277	up
c91212.graph_c0	9	98	0.62	6.7	5.55112e-16	3.4209	up
c91251.graph_c0	59	169	3	8.52	9.56535e-09	1.63278	up
c91251.graph_c3	43	109	5.01	11.39	5.49454e-05	1.45115	up
c91391.graph_c1	5	42	0.3	2.54	4.59167e-06	2.94207	up
c91495.graph_c0	10	50	0.89	4.31	3.01388e-05	2.3289	up
c91506.graph_c0	34	122	2.54	9.34	4.65371e-09	1.9412	up
c91527.graph_c0	20	80	1.25	4.55	5.95118e-07	2.07184	up
c91740.graph_c0	0	29	0	1.56	7.33277e-07	4.84936	up
c91824.graph_c0	3	37	0.1	1.73	3.5152e-06	3.33218	up
c92032.graph_c0	12	46	0.55	2.28	0.00115315	1.97301	up
c92168.graph_c0	146	488	10.76	36.03	0	1.86609	up
c92206.graph_c0	411	961	6.46	15.33	2.13163e-14	1.35631	up
c92290.graph_c0	105	211	19.08	36.61	3.95129e-05	1.1317	up
c92290.graph_c1	82	246	8.5	24.87	3.88534e-12	1.70444	up
c92426.graph_c0	1720	6528	24.05	91.31	0	2.05686	up
c92580.graph_c0	34	94	3.53	9.6	4.84177e-05	1.56868	up
c92582.graph_c0	159	524	28.36	89.3	0	1.84643	up
c92582.graph_c1	27	98	4.33	15.2	1.42142e-07	1.94862	up
c92751.graph_c0	8	84	0.45	2.13	1.15352e-13	3.35078	up
c92784.graph_c1	205	453	4.15	9.16	7.87726e-10	1.27254	up
c92838.graph_c0	8	37	0.28	1.29	0.0020279	2.1902	up
c92940.graph_c0	15	56	0.85	2.67	0.000185024	1.95447	up
c93014.graph_c0	114	255	7.4	16.32	1.88428e-07	1.28631	up
c93142.graph_c0	7	50	0.67	4.65	9.75044e-07	2.7814	up
c93172.graph_c0	95	483	17.17	74.85	0	2.46523	up
c93172.graph_c1	219	719	24.13	76.99	0	1.843	up
c93187.graph_c0	29	91	2.46	8.45	6.7066e-06	1.74382	up
c93248.graph_c0	361	801	11.36	25.06	3.19111e-12	1.28047	up
c93275.graph_c1	164641	1017908	947.39	5872.57	0	2.76156	up
c93322.graph_c0	3324	11374	357.38	1190.98	0	1.90774	up
c93333.graph_c0	21	154	2.07	14.92	0	2.94109	up
c93334.graph_c0	349	1051	10.83	32.42	0	1.72053	up
c93452.graph_c0	592	2168	12.58	46	0	2.00396	up
c93481.graph_c0	30	75	1.71	4.23	0.00233565	1.42124	up
c93531.graph_c0	320	1058	34.11	109.76	0	1.85483	up
c93531.graph_c1	139	590	25.02	101.45	0	2.20972	up
c93610.graph_c0	0	34	0	2.19	2.60941e-08	5.07146	up
c93721.graph_c0	811	2903	35.62	126.49	0	1.97161	up
c93740.graph_c0	100	237	3.73	8.77	5.26345e-08	1.36817	up
c93824.graph_c0	0	29	0	2.3	7.33277e-07	4.84936	up
c93914.graph_c0	15	51	1.67	5.54	0.00144224	1.82212	up
c93995.graph_c0	265	487	20.52	36.92	2.6119e-06	1.00816	up
c93996.graph_c0	87	207	3.33	7.88	2.25472e-07	1.37231	up
c94089.graph_c0	450	1305	11.25	32.55	0	1.6669	up
c94133.graph_c0	24	62	1.22	3.73	0.00685838	1.45951	up
c94168.graph_c1	6	45	0.51	3.83	3.60328e-06	2.82169	up
c94177.graph_c0	64	160	3.48	8.62	1.04792e-06	1.43911	up
c94195.graph_c1	1	63	0.09	5.47	7.10543e-15	5.03463	up
c94260.graph_c0	1	55	0.04	3.59	8.65863e-13	4.84212	up
c94274.graph_c0	70	225	4.23	13.16	1.39611e-12	1.80115	up
c94293.graph_c0	1	45	0.05	2.08	4.05279e-10	4.55856	up
c94334.graph_c0	94	323	3.44	11.74	0	1.90137	up
c94462.graph_c0	187	469	5.11	12.78	7.19091e-13	1.45432	up
c94482.graph_c1	171	336	29.94	56.27	2.05893e-06	1.10268	up
c94484.graph_c0	26	137	2.01	10.47	2.77556e-14	2.47981	up
c94558.graph_c0	59	222	6.18	22.76	4.66294e-15	2.0242	up
c94586.graph_c0	64	190	2.8	8.24	4.84498e-10	1.68556	up
c94586.graph_c1	86	309	2.78	9.98	0	1.96436	up
c94608.graph_c0	648	2414	18.31	67.96	0	2.0288	up
c94695.graph_c0	381	1325	32.36	110.08	0	1.9283	up
c94752.graph_c0	0	35	0	1.4	1.34698e-08	5.11205	up
c94846.graph_c0	2398	6835	42.94	122.42	0	1.644	up
c94896.graph_c0	2917	9445	63.17	204.14	0	1.82801	up
c94900.graph_c1	36	87	1.99	4.72	0.00114548	1.37846	up
c94907.graph_c0	70	232	3.27	10.49	2.3459e-13	1.84515	up
c94909.graph_c0	127	345	3.46	9.41	1.01263e-12	1.56655	up
c94931.graph_c0	6	30	0.22	1.19	0.0087104	2.25297	up
c94935.graph_c0	13	44	0.74	2.57	0.00582712	1.80454	up
c95037.graph_c0	55	163	4.11	11.98	6.02374e-09	1.68024	up
c95040.graph_c0	428	1302	9.94	30.17	0	1.73571	up
c95040.graph_c1	124	384	3.86	11.9	2.22045e-16	1.75479	up
c95042.graph_c0	54	231	5.14	21.31	0	2.20649	up
c95042.graph_c1	25	110	3.12	13.3	3.27433e-10	2.21996	up
c95048.graph_c0	46	139	4	11.82	4.07337e-08	1.7041	up
c95103.graph_c0	7	43	0.45	2.74	3.56175e-05	2.5686	up
c95137.graph_c1	16	53	0.87	3.2	0.00132983	1.78981	up
c95205.graph_c0	930	3467	31.43	116.48	0	2.0304	up
c95330.graph_c0	6	43	0.39	2.78	1.03832e-05	2.75762	up
c95400.graph_c1	4	33	0.17	2	0.000163235	2.85998	up
c95428.graph_c0	113	423	6.05	22.27	0	2.02672	up
c95450.graph_c0	0	40	0	3.01	5.08169e-10	5.29948	up
c95628.graph_c0	397	1439	13.6	49.03	0	1.98811	up
c95656.graph_c0	131	242	10.1	18.24	0.000189705	1.01246	up
c95679.graph_c0	1	37	0.06	2.11	6.11642e-08	4.2832	up
c95771.graph_c0	2	34	0.07	1.21	3.46131e-06	3.6122	up
c95836.graph_c0	33	102	3.62	10.91	2.00917e-06	1.72693	up
c95836.graph_c1	400	1365	15.54	52.7	0	1.90117	up
c95883.graph_c0	167	471	6.09	17.09	9.99201e-16	1.62258	up
c95884.graph_c0	3	44	0.61	3.56	5.84177e-08	3.57586	up
c95890.graph_c0	90	373	4.77	19.53	0	2.17035	up
c95930.graph_c0	116	565	2.46	12.22	0	2.40599	up
c96028.graph_c0	41	92	5.08	10.82	0.00259081	1.27594	up
c96028.graph_c1	89	233	6.31	16.25	1.73888e-09	1.50984	up
c96084.graph_c0	492	1471	38.44	112.93	0	1.7111	up
c96115.graph_c0	166	367	5.75	12.67	6.56712e-09	1.27214	up
c96165.graph_c0	99	330	3.61	11.94	1.11022e-16	1.85831	up
c96181.graph_c0	50	194	7.78	28.96	3.61933e-14	2.06453	up
c96287.graph_c0	66	256	4.1	15.61	0	2.07005	up
c96343.graph_c0	20	64	2.2	7.11	0.000302669	1.75455	up
c96358.graph_c0	5	28	0.73	3.93	0.00846802	2.37447	up
c96404.graph_c0	2339	7479	117.58	372.09	0	1.80981	up
c96433.graph_c0	167	680	4.45	18.08	0	2.15141	up
c96495.graph_c0	31	85	3.92	10.6	0.000164438	1.55389	up
c96495.graph_c2	62	170	3.56	9.7	3.27293e-08	1.57101	up
c96515.graph_c0	1299	4757	42.81	155.85	0	2.00505	up
c96518.graph_c0	95	236	6.11	14.91	1.00667e-08	1.43524	up
c96534.graph_c0	950	3080	43.64	140.25	0	1.82904	up
c96534.graph_c1	856	2430	27.73	78.33	0	1.63732	up
c96570.graph_c0	1	54	0.07	3.16	1.59139e-12	4.81614	up
c96598.graph_c0	5	28	0.35	1.95	0.00846802	2.37447	up
c96685.graph_c0	18	116	1.16	7.38	2.77556e-14	2.74549	up
c96760.graph_c0	16	69	0.68	2.64	1.80714e-06	2.16395	up
c96899.graph_c0	12	57	0.97	4.63	8.57465e-06	2.27615	up
c96992.graph_c1	13	52	1.25	4.77	0.000196403	2.0404	up
c97061.graph_c1	57	192	9.42	30.56	5.74352e-12	1.86459	up
c97079.graph_c0	67	345	2.89	14.83	0	2.47766	up
c97132.graph_c0	6857	23069	284.13	948.62	0	1.88349	up
c97203.graph_c0	61	229	3.43	12.74	2.44249e-15	2.02159	up
c97233.graph_c0	3334	10845	163.67	527.14	0	1.8347	up
c97286.graph_c0	34	136	1.62	6.43	3.85243e-11	2.09666	up
c97286.graph_c1	121	299	2.15	5.26	5.65257e-10	1.42995	up
c97331.graph_c0	889	3158	16.94	60.04	0	1.96073	up
c97346.graph_c1	38	93	5.14	12.17	0.000509794	1.39791	up
c97352.graph_c0	773	1633	29.09	61.04	9.56901e-13	1.21113	up
c97548.graph_c0	450	1400	16.86	52.16	0	1.7682	up
c97619.graph_c0	51	104	9.08	18.45	0.00582278	1.14378	up
c97634.graph_c0	7	36	0.57	2.86	0.00121755	2.31888	up
c97682.graph_c0	259	670	4.76	17.86	1.11022e-15	1.50045	up
c97707.graph_c0	117	367	10.23	31.45	3.33067e-16	1.77269	up
c97735.graph_c0	58	153	3.64	9.66	4.11131e-07	1.5144	up
c97840.graph_c0	1211	4222	45.49	157.51	0	1.93408	up
c97877.graph_c0	20	65	1.96	5.63	0.000207385	1.77656	up
c97959.graph_c0	3300	6448	94.59	184.07	2.0334e-11	1.09947	up
c97997.graph_c0	4	28	0.25	1.9	0.00262795	2.6308	up
c97998.graph_c0	353	1230	5.34	18.62	0	1.93083	up
c98013.graph_c0	1154	3616	45.21	140.67	0	1.78009	up
c98091.graph_c2	20	59	2.76	7.53	0.00194046	1.63915	up
c98113.graph_c0	94	419	5.43	23.66	0	2.27572	up
c98114.graph_c1	34	93	3.71	8.86	6.64345e-05	1.55342	up
c98140.graph_c0	1199	4327	17.75	64	0	1.98386	up
c98164.graph_c1	101	215	7.44	15.79	5.59717e-06	1.21408	up
c98233.graph_c0	3789	13679	235.96	840.35	0	1.9851	up
c98233.graph_c1	3348	12042	261.58	924.1	0	1.97969	up
c98254.graph_c0	2255	8528	33.2	125.55	0	2.05188	up
c98332.graph_c0	358	682	18.66	33.98	6.33651e-08	1.06077	up
c98332.graph_c1	24	68	5.56	14.8	0.000892982	1.59067	up
c98353.graph_c0	60	248	2.13	8.76	0	2.15948	up
c98473.graph_c0	8	34	0.91	3.2	0.00838983	2.0717	up
c98508.graph_c0	96	267	5.14	14.15	2.08857e-11	1.59763	up
c98617.graph_c0	882	1673	49.45	92.64	1.49865e-09	1.05597	up
c98640.graph_c0	31	658	2.08	33.76	0	4.49115	up
c98729.graph_c0	46	127	2.79	7.33	1.38465e-06	1.57486	up
c98888.graph_c0	43	104	1.7	4.06	0.000226627	1.38406	up
c98900.graph_c0	12	60	0.85	4.55	2.18151e-06	2.34886	up
c98904.graph_c0	294	856	18.8	53.98	0	1.67131	up
c98922.graph_c0	2545	8940	64.61	226.2	0	1.94548	up
c99056.graph_c1	422	1325	17.01	55.26	0	1.78126	up
c99125.graph_c1	123	229	5.38	9.94	0.000216194	1.02325	up
c99256.graph_c0	713	2204	63.21	196.99	0	1.75988	up
c99266.graph_c0	68	239	4.85	16.81	1.23235e-14	1.92899	up
c99459.graph_c0	100	331	10.12	32.69	1.11022e-16	1.84832	up
c99477.graph_c0	1213	3623	48.25	142.98	0	1.71102	up
c99491.graph_c1	17	63	2.53	9.01	5.03692e-05	1.95296	up
c99519.graph_c0	143	369	5.14	13.22	4.43157e-12	1.49354	up
c99543.graph_c0	911	2375	41.47	107.12	0	1.51458	up
c99554.graph_c0	44	150	3.11	10	4.30322e-10	1.87573	up
c99556.graph_c0	64	251	3.14	12.18	0	2.08534	up
c99556.graph_c1	34	135	1.68	7.03	5.4362e-11	2.0861	up
c99566.graph_c0	1154	3576	38.95	120.03	0	1.76405	up
c99579.graph_c0	1877	6803	79.81	286.88	0	1.99044	up
c99658.graph_c0	31	73	2.33	5.4	0.00697526	1.33719	up
c99711.graph_c0	114	354	2.31	7.14	8.88178e-16	1.75792	up
c99776.graph_c0	4523	17111	141.13	531.36	0	2.05265	up
c99838.graph_c0	69	217	3.05	9.17	6.26843e-12	1.76959	up
c99855.graph_c0	0	32	0	1.73	9.85034e-08	4.98668	up
c99858.graph_c0	860	2382	31.7	87.47	0	1.60184	up
c99874.graph_c0	12	42	1.51	5.69	0.0063806	1.8448	up
c99876.graph_c0	0	59	0	5.41	2.9976e-15	5.84834	up
c99935.graph_c0	34	99	2.57	7.36	9.77262e-06	1.64265	up
c99951.graph_c0	1461	4263	338.21	889.36	0	1.67749	up
c99951.graph_c1	477	1253	81.29	204.51	0	1.52443	up
c99980.graph_c0	1534	4768	116.43	357.31	0	1.76868	up
c100112.graph_c0	317	73	11.74	2.69	1.11022e-16	-1.9699	down
c100125.graph_c0	708	216	73.6	23.91	1.11022e-16	-1.57475	down
c100132.graph_c0	260	90	18.25	6.22	4.95285e-08	-1.38688	down
c100275.graph_c0	158	33	6.81	2.11	2.77793e-11	-2.09157	down
c100438.graph_c0	45	10	6.65	1.41	0.00545632	-1.92974	down
c100475.graph_c0	64	20	5.03	1.54	0.00905548	-1.49697	down
c100654.graph_c0	95	31	2.74	0.89	0.000601845	-1.45186	down
c100732.graph_c1	30	0	0.71	0	4.96161e-06	-4.76792	down
c100756.graph_c0	390	106	28.1	7.51	4.55191e-15	-1.73616	down
c100756.graph_c1	983	417	40.85	17.24	4.4286e-09	-1.10186	down
c100762.graph_c0	500	218	31.27	15.3	1.05986e-06	-1.06066	down
c100767.graph_c0	146	46	14.68	4.52	3.25693e-06	-1.51184	down
c100807.graph_c0	219	67	8.59	2.62	7.09144e-09	-1.56059	down
c100865.graph_c0	49	8	2.74	0.41	0.000157155	-2.33796	down
c101094.graph_c0	78	13	10.01	1.44	2.40924e-07	-2.36134	down
c101168.graph_c0	198	86	7.69	3.25	0.000605492	-1.06066	down
c101185.graph_c0	113	15	5.88	0.77	3.14104e-12	-2.69755	down
c101330.graph_c0	112	46	5.39	2.07	0.00859762	-1.13277	down
c101425.graph_c0	821	367	77.51	34.99	1.89486e-07	-1.02616	down
c101426.graph_c0	71	0	1.18	0	5.55112e-16	-5.97987	down
c101527.graph_c0	66	21	7.89	2.11	0.00888058	-1.47362	down
c101669.graph_c0	86	31	1.76	0.63	0.00654	-1.31006	down
c101828.graph_c0	77	23	7.04	2.06	0.00106678	-1.5672	down
c101833.graph_c0	215	79	13.74	4.99	2.80043e-06	-1.2998	down
c101854.graph_c1	108	35	5.43	1.74	0.000157238	-1.46511	down
c101866.graph_c0	947	428	38.14	17.1	1.70447e-07	-1.01063	down
c101917.graph_c0	80	25	2.83	0.91	0.00144119	-1.50626	down
c101945.graph_c2	495	189	45.39	16.95	2.74061e-09	-1.25108	down
c101959.graph_c0	89	15	4.67	0.77	2.81126e-08	-2.35699	down
c101986.graph_c0	140	0	5.81	0	0	-6.9481	down
c102028.graph_c0	115	0	6.09	0	0	-6.66684	down
c102062.graph_c0	48	5	2.57	0.22	5.90904e-06	-2.8905	down
c102066.graph_c0	1559	691	61.2	26.93	8.13392e-09	-1.03939	down
c102179.graph_c0	46	11	2.46	0.74	0.00847145	-1.8356	down
c102208.graph_c0	115	0	8.91	0	0	-6.66684	down
c102289.graph_c0	78	1	6.54	0.07	4.44089e-16	-5.14295	down
c102409.graph_c0	44	0	1.05	0	1.52328e-09	-5.30352	down
c102480.graph_c0	118	48	3.54	1.7	0.00512991	-1.14725	down
c102602.graph_c0	363	154	17.9	7.54	3.41499e-06	-1.09849	down
c102725.graph_c0	123	44	7.96	2.83	0.000313607	-1.3293	down
c102759.graph_c0	754	239	37.63	11.84	8.88178e-16	-1.52011	down
c102841.graph_c0	315	133	10.7	4.61	8.48378e-06	-1.10454	down
c102842.graph_c0	38	7	3.9	0.74	0.00593054	-2.14975	down
c102865.graph_c0	322	138	16.38	6.95	1.21347e-05	-1.0833	down
c102888.graph_c0	81	29	5.59	2.09	0.00913727	-1.3178	down
c102922.graph_c0	27	3	2.97	0.32	0.00942186	-2.66623	down
c103254.graph_c0	58	0	2.78	0	6.34159e-13	-5.69322	down
c103318.graph_c1	135	34	8.42	2.07	4.82979e-08	-1.82461	down
c103470.graph_c0	100	35	6.8	2.31	0.00125408	-1.35529	down
c103476.graph_c0	29	3	2.58	0.19	0.0034931	-2.76528	down
c103583.graph_c0	38	2	3.11	0.16	6.31214e-06	-3.55224	down
c103671.graph_c0	35	0	1.84	0	2.66184e-07	-4.98273	down
c103713.graph_c0	37	3	1.75	0.14	6.18951e-05	-3.10487	down
c103826.graph_c0	694	194	73.76	20.07	0	-1.70017	down
c103855.graph_c0	65	18	2.97	0.83	0.00186759	-1.66304	down
c103892.graph_c0	107	39	4.28	2.11	0.00145885	-1.29999	down
c104210.graph_c0	94	8	4.21	0.84	5.09703e-13	-3.26201	down
c104292.graph_c0	43	3	1.69	0.14	2.94419e-06	-3.31564	down
c104316.graph_c0	412	179	16.43	7.91	3.41848e-06	-1.06495	down
c104460.graph_c0	177	71	3.67	1.53	0.000185008	-1.17277	down
c104508.graph_c0	52	12	2.99	0.75	0.002038	-1.89334	down
c104526.graph_c0	35	6	1.46	0.18	0.00778546	-2.22628	down
c104574.graph_c0	42	7	2.58	0.31	0.0010759	-2.29012	down
c104603.graph_c0	52	10	2.99	0.65	0.00034772	-2.13351	down
c104796.graph_c0	57	12	3.94	0.81	0.000309582	-2.02307	down
c104866.graph_c0	392	155	4.78	2.43	1.11292e-07	-1.19976	down
c105049.graph_c0	124	42	9.04	3.08	9.5583e-05	-1.4064	down
c105153.graph_c0	2894	1264	64.94	28.29	6.5385e-10	-1.06109	down
c105168.graph_c0	61	18	3.52	0.44	0.0067911	-1.57304	down
c105210.graph_c0	327	21	15.17	0.96	0	-3.76263	down
c105222.graph_c0	85	31	5.86	2.02	0.00844807	-1.29341	down
c105273.graph_c0	3500	1380	75.86	29.88	2.5524e-13	-1.20871	down
c105300.graph_c0	2409	801	23.16	7.65	0	-1.45401	down
c105386.graph_c0	31	1	1.64	0.05	3.63297e-05	-3.84299	down
c105389.graph_c0	527	174	18.99	8.08	8.88734e-13	-1.45987	down
c105490.graph_c0	61	11	2.63	0.46	2.53795e-05	-2.23415	down
c105562.graph_c0	184	75	7.71	3.04	0.000203705	-1.15041	down
c105565.graph_c0	148	61	12.99	6.66	0.0013674	-1.13202	down
c105599.graph_c0	414	174	25.19	10.34	8.70865e-07	-1.11255	down
c105657.graph_c0	160	36	6.82	1.48	1.5352e-10	-1.98775	down
c105877.graph_c0	486	196	19.32	7.73	4.11634e-08	-1.17249	down
c106094.graph_c0	146	24	3.92	0.53	4.28324e-13	-2.42143	down
c106149.graph_c1	304	109	13.53	4.65	2.95033e-08	-1.33807	down
c106160.graph_c0	104	39	4.43	1.58	0.00299504	-1.25941	down
c106208.graph_c0	371	110	17.15	5.08	6.66467e-13	-1.61139	down
c106251.graph_c0	264	77	10.1	2.92	7.96039e-11	-1.63109	down
c106455.graph_c0	215	87	9.17	4.15	4.75177e-05	-1.16236	down
c106682.graph_c0	115	21	13.92	2.51	8.51496e-10	-2.26421	down
c106871.graph_c1	135	50	6.38	2.09	0.000283895	-1.28201	down
c106883.graph_c0	112	40	6.99	2.56	0.00068881	-1.32961	down
c106984.graph_c0	89	23	3.13	0.8	2.55261e-05	-1.7733	down
c107007.graph_c0	154	45	7.58	2.31	2.5848e-07	-1.61922	down
c107038.graph_c0	259	112	11.71	5.02	8.03145e-05	-1.06909	down
c107086.graph_c1	35	6	1.91	0.32	0.00778546	-2.22628	down
c107093.graph_c0	304	117	12.23	4.7	4.15247e-07	-1.23683	down
c107190.graph_c1	73	23	2.92	0.49	0.00352965	-1.49139	down
c107226.graph_c0	1473	563	38.72	14.75	6.71796e-13	-1.25265	down
c107316.graph_c0	522	202	28.95	10.83	3.20195e-09	-1.23207	down
c107414.graph_c0	152	65	5.06	2.15	0.00251961	-1.08007	down
c107494.graph_c2	116	44	4.14	1.56	0.00159357	-1.24557	down
c107565.graph_c0	117	39	8.7	2.13	0.000122567	-1.42759	down
c107627.graph_c0	502	209	13.48	5.58	1.34575e-07	-1.12693	down
c107629.graph_c1	142	59	12.22	4.63	0.00217469	-1.12005	down
c107739.graph_c0	445	134	10.62	3.21	7.9825e-14	-1.59074	down
c107888.graph_c0	356	44	14.36	1.74	0	-2.8538	down
c107926.graph_c0	1208	534	45.94	20.16	1.77706e-08	-1.04291	down
c107997.graph_c2	140	55	5.37	3.78	0.000740055	-1.19922	down
c108064.graph_c0	46	10	2.11	0.54	0.00370805	-1.96067	down
c108100.graph_c0	206	91	10.26	4.49	0.000718076	-1.03691	down
c108107.graph_c0	60	15	2.22	0.82	0.00119453	-1.79697	down
c108188.graph_c0	60	13	11.77	2.45	0.000238548	-1.98907	down
c108234.graph_c0	361	127	9.6	3.36	1.91621e-09	-1.36659	down
c108266.graph_c0	121	33	12.29	3.24	1.36942e-06	-1.70982	down
c108373.graph_c0	44	1	1.53	0.03	2.74808e-08	-4.33299	down
c108514.graph_c0	1313	426	112.77	35.95	0	-1.48832	down
c108525.graph_c0	276	114	5.84	2.4	1.14423e-05	-1.13511	down
c108574.graph_c1	238	103	7.75	3.28	0.000150853	-1.06735	down
c108594.graph_c2	208	86	20.31	8.22	0.000113497	-1.13135	down
c108656.graph_c0	121	48	10.01	3.89	0.00269883	-1.18312	down
c108685.graph_c0	66	21	5.54	1.67	0.00888058	-1.47362	down
c108755.graph_c0	449	194	13.96	6.11	1.50079e-06	-1.07324	down
c108830.graph_c1	197	72	11.51	4.44	5.81474e-06	-1.30639	down
c108871.graph_c0	303	128	14.6	6.14	1.16542e-05	-1.10355	down
c108942.graph_c0	166	64	14.65	6.08	0.000118382	-1.22828	down
c109004.graph_c1	649	233	18.27	7.05	8.0318e-12	-1.34063	down
c109040.graph_c0	31	0	2.42	0	2.7548e-06	-4.81352	down
c109148.graph_c0	97	29	2.42	0.92	0.00011083	-1.57454	down
c109197.graph_c0	404	174	18.59	7.7	2.78199e-06	-1.07737	down
c109204.graph_c0	154	0	11.39	0	0	-7.08454	down
c109218.graph_c0	179	51	11.47	3.22	1.5339e-08	-1.65804	down
c109245.graph_c0	245	104	8.34	3.52	6.88463e-05	-1.09517	down
c109316.graph_c0	3518	1192	62.95	21.31	0	-1.42722	down
c109364.graph_c0	149	47	4.47	1.4	2.62915e-06	-1.51061	down
c109373.graph_c0	280	113	22.69	8.97	4.67208e-06	-1.16838	down
c109386.graph_c0	72	20	4.02	1.13	0.000742302	-1.66408	down
c109473.graph_c0	98	38	3.01	1.38	0.0079977	-1.21112	down
c109499.graph_c1	81	23	5.41	1.88	0.000313889	-1.63922	down
c109589.graph_c0	140	46	8.79	2.83	1.40275e-05	-1.45178	down
c109624.graph_c0	425	102	6.01	1.44	0	-1.91475	down
c109626.graph_c0	84	23	1.72	0.47	0.000123576	-1.69097	down
c109661.graph_c0	335	109	13.57	4.79	1.81441e-10	-1.47766	down
c109714.graph_c0	66	14	2.71	0.5	6.07961e-05	-2.02487	down
c109727.graph_c0	87	30	3.42	1.2	0.0030766	-1.37226	down
c109754.graph_c1	1396	143	126.18	12.65	0	-3.14456	down
c109762.graph_c0	1437	611	34.59	15.13	8.46849e-10	-1.09915	down
c109773.graph_c0	101	4	5.69	0.35	0	-4.20705	down
c109874.graph_c1	33	2	0.66	0.04	8.94474e-05	-3.35508	down
c109885.graph_c0	12328	4149	111.75	37.63	0	-1.43752	down
c109896.graph_c0	153	61	11	3.34	0.000510435	-1.17959	down
c109954.graph_c0	555	234	26.82	10.55	1.15305e-07	-1.10918	down
c109987.graph_c1	518	206	44.51	16.91	1.26401e-08	-1.19285	down
c110037.graph_c0	1959	877	49.31	22.03	7.73838e-09	-1.02524	down
c110039.graph_c0	38	6	1.6	0.24	0.00208652	-2.34131	down
c110048.graph_c1	362	159	11.67	5.01	1.26914e-05	-1.04873	down
c110053.graph_c2	39	6	4.83	0.72	0.00133841	-2.37771	down
c110133.graph_c0	601	246	12.63	5.16	1.56333e-08	-1.15199	down
c110295.graph_c0	334	140	6.8	2.85	4.14609e-06	-1.1153	down
c110296.graph_c0	87	19	7.1	1.92	2.32651e-06	-2.00345	down
c110303.graph_c0	54	10	2.36	1.72	0.00015575	-2.1868	down
c110339.graph_c0	77	18	4.11	0.98	3.27447e-05	-1.90357	down
c110341.graph_c1	1114	482	34.99	15.06	7.3466e-09	-1.07365	down
c110412.graph_c1	1200	468	60.03	23	8.56559e-12	-1.22326	down
c110510.graph_c0	213	72	7.45	2.47	2.42675e-07	-1.41842	down
c110722.graph_c1	83	27	19.02	5.84	0.00188698	-1.45189	down
c110839.graph_c1	1577	107	66	11.11	0	-3.73521	down
c110863.graph_c0	335	94	27.43	7.63	3.0731e-13	-1.68908	down
c110893.graph_c0	80	26	3.9	1.58	0.00253791	-1.4519	down
c110941.graph_c0	593	168	20.47	5.78	0	-1.68007	down
c111036.graph_c0	66	13	3.34	0.49	2.4751e-05	-2.12412	down
c111087.graph_c1	1951	844	67.72	28.81	8.75347e-10	-1.07461	down
c111198.graph_c1	198	86	6.61	5.11	0.000605492	-1.06066	down
c111234.graph_c0	190	36	5.12	0.96	2.78666e-14	-2.23406	down
c111281.graph_c1	512	203	27.25	11.09	1.20959e-08	-1.19714	down
c111400.graph_c0	66	21	2.9	0.91	0.00888058	-1.47362	down
c111419.graph_c1	33	5	0.82	0.17	0.0064121	-2.3651	down
c111436.graph_c0	104	36	3.09	1.03	0.000740128	-1.37176	down
c111467.graph_c0	78	15	6.24	1.26	1.73851e-06	-2.16924	down
c111469.graph_c0	209	92	10.56	4.67	0.000594427	-1.04206	down
c111485.graph_c0	151	50	6.15	3.06	7.32403e-06	-1.44231	down
c111615.graph_c0	253	58	15.77	3.59	2.07612e-14	-1.97247	down
c111708.graph_c1	103	30	1.91	0.55	3.62184e-05	-1.61291	down
c111804.graph_c0	71	21	8.8	2.66	0.00194163	-1.57724	down
c111889.graph_c0	150	59	13.37	5.15	0.000440019	-1.19851	down
c111894.graph_c0	2105	751	45.72	16.77	5.55112e-16	-1.35236	down
c111894.graph_c1	3226	670	39.11	8.12	0	-2.13243	down
c111922.graph_c0	116	29	6.57	1.74	4.07635e-07	-1.82986	down
c111958.graph_c0	55	6	5.25	0.56	9.32587e-07	-2.86167	down
c111978.graph_c1	48	12	14.57	3.88	0.00883405	-1.78045	down
c112034.graph_c0	34	5	2.38	0.36	0.00407002	-2.40675	down
c112083.graph_c0	1073	465	19.14	8.31	9.59564e-09	-1.0713	down
c112126.graph_c0	101	32	9.14	2.95	0.000202407	-1.49486	down
c112160.graph_c0	143	28	9.03	4.08	4.43183e-11	-2.17793	down
c112162.graph_c1	83	29	4.06	1.8	0.00539093	-1.3525	down
c112178.graph_c0	881	385	34.14	20.57	4.05378e-08	-1.0589	down
c112209.graph_c0	127	40	13.81	4.31	1.61292e-05	-1.50922	down
c112457.graph_c0	71	22	4.03	1.74	0.00356635	-1.51323	down
c112470.graph_c0	9969	3656	195.43	71.57	1.11022e-16	-1.31358	down
c112472.graph_c0	64	19	2.64	0.66	0.00493503	-1.56722	down
c112660.graph_c0	582	259	11.59	5.23	1.00985e-06	-1.03175	down
c112675.graph_c0	1231	446	23.79	8.62	5.25135e-14	-1.32933	down
c112694.graph_c0	27	0	0.33	0	2.9283e-05	-4.62179	down
c112729.graph_c3	122	0	6.81	0	0	-6.75128	down
c112738.graph_c0	114	44	9.32	4.21	0.00250929	-1.22072	down
c112765.graph_c1	120	48	8.09	3.19	0.00334762	-1.17126	down
c112810.graph_c1	254	49	9.59	1.68	0	-2.21674	down
c112819.graph_c0	67	2	2.74	0.13	1.77824e-12	-4.35205	down
c112920.graph_c0	85	28	6.49	2.08	0.00186089	-1.43523	down
c112920.graph_c4	169	69	8.81	6.68	0.000411017	-1.1471	down
c112995.graph_c0	134	57	3.76	1.48	0.00516043	-1.08596	down
c112997.graph_c3	715	207	26.94	7.74	0	-1.65002	down
c113031.graph_c0	679	243	19.9	7.14	4.26448e-12	-1.34535	down
c113147.graph_c0	369	140	7.51	3	3.56902e-08	-1.2586	down
c113235.graph_c0	97	36	3.24	1.21	0.00423978	-1.27236	down
c113406.graph_c0	79	19	8.5	1.95	3.59755e-05	-1.86619	down
c113411.graph_c1	167	53	12.77	4.11	7.67376e-07	-1.50418	down
c113437.graph_c0	47	7	3.54	0.54	0.000122018	-2.44832	down
c113439.graph_c0	53	8	3.28	0.49	2.84091e-05	-2.44868	down
c113442.graph_c0	1834	667	45.85	15.67	5.55112e-15	-1.32453	down
c113506.graph_c0	94	18	6.28	1.61	8.27218e-08	-2.18755	down
c113532.graph_c1	500	114	20.58	4.78	0	-1.9897	down
c113540.graph_c0	95	34	3.09	1.05	0.002755	-1.32274	down
c113618.graph_c0	193	22	5.66	0.6	0	-2.94142	down
c113619.graph_c0	68	14	4.98	1.91	2.89107e-05	-2.06722	down
c113675.graph_c0	52	12	1.5	0.34	0.002038	-1.89334	down
c113745.graph_c1	67	17	3.32	0.67	0.000472084	-1.78384	down
c113803.graph_c1	196	63	33.96	10.57	1.46944e-07	-1.48879	down
c113806.graph_c0	131	45	8.24	2.32	7.48617e-05	-1.38772	down
c113811.graph_c0	91	28	3.41	0.96	0.000343021	-1.53237	down
c113859.graph_c0	121	47	6.38	2.45	0.00180801	-1.21284	down
c113918.graph_c2	358	129	16.65	5.48	5.77856e-09	-1.33222	down
c113918.graph_c3	79	28	5.74	2.16	0.00949166	-1.33107	down
c113960.graph_c0	606	154	20.57	7.05	0	-1.83602	down
c114019.graph_c0	310	116	9.66	3.62	1.20353e-07	-1.27719	down
c114093.graph_c0	144	51	12.34	4.6	5.84237e-05	-1.34637	down
c114095.graph_c0	169	67	7.61	2.99	0.000201516	-1.18889	down
c114156.graph_c1	1201	504	61.15	30.14	8.42605e-10	-1.11778	down
c114182.graph_c0	75	0	2.85	0	0	-6.05773	down
c114216.graph_c0	994	26	24.07	0.98	0	-5.06827	down
c114216.graph_c1	30	1	4.2	0.14	6.35249e-05	-3.7974	down
c114220.graph_c0	123	43	9.11	3.13	0.000197155	-1.36169	down
c114245.graph_c0	816	286	29.07	10.13	1.99174e-13	-1.37597	down
c114339.graph_c3	138	54	11.37	4.36	0.0007616	-1.2046	down
c114394.graph_c0	131	57	6.8	2.44	0.00919258	-1.05357	down
c114487.graph_c0	49	9	6.2	1.28	0.000442843	-2.18663	down
c114629.graph_c0	488	175	11.1	4.26	1.51787e-10	-1.34098	down
c114642.graph_c0	111	34	2.64	0.91	4.05912e-05	-1.54482	down
c114699.graph_c0	127	33	5.83	1.72	2.45752e-07	-1.77901	down
c114701.graph_c0	1459	605	39.19	15.99	1.62346e-10	-1.13526	down
c114717.graph_c1	263	93	6.08	2.05	9.14723e-08	-1.35658	down
c114804.graph_c0	351	150	20.68	9.46	5.77129e-06	-1.08786	down
c114843.graph_c0	614	234	43.27	16.05	3.45775e-10	-1.25465	down
c114896.graph_c0	237	43	8.48	1.08	0	-2.30152	down
c114903.graph_c0	159	54	9.35	2.35	7.75836e-06	-1.4074	down
c114966.graph_c0	559	183	15.7	4.51	2.639e-13	-1.4724	down
c115022.graph_c0	409	4	10.38	0.24	0	-6.21259	down
c115050.graph_c2	230	98	7.01	2.94	0.000123199	-1.08932	down
c115108.graph_c0	97	22	2.99	1.51	8.9725e-07	-1.95726	down
c115273.graph_c0	4144	1806	66.9	29.15	3.33407e-10	-1.06444	down
c115452.graph_c0	101	14	2.67	0.29	9.55572e-11	-2.63015	down
c115483.graph_c1	2117	845	50.42	18.99	2.73337e-12	-1.19064	down
c115488.graph_c1	512	210	10.84	4.41	5.86239e-08	-1.14847	down
c115500.graph_c0	141	39	6.22	2.01	2.28136e-07	-1.6944	down
c115501.graph_c0	125	6	6.89	0.19	0	-4.02955	down
c115542.graph_c0	390	107	11.03	2.5	7.21645e-15	-1.72275	down
c115693.graph_c0	110	37	16.64	5.25	0.000264044	-1.41339	down
c115703.graph_c0	456	174	10.76	4.12	5.79594e-09	-1.25159	down
c115759.graph_c1	510	201	11.38	5.41	9.42898e-09	-1.20572	down
c115887.graph_c0	79	16	2.71	0.52	3.00143e-06	-2.10012	down
c116172.graph_c0	67	0	1.4	0	4.996e-15	-5.89758	down
c116211.graph_c0	85	18	2.1	0.43	2.01355e-06	-2.04418	down
c116230.graph_c1	50	4	4.53	0.35	4.86659e-07	-3.20907	down
c116333.graph_c0	1148	408	23.94	8.49	2.37588e-14	-1.35688	down
c116403.graph_c1	323	100	4.79	1.59	3.78276e-11	-1.54832	down
c116491.graph_c1	784	339	20.15	8.74	4.38332e-08	-1.07389	down
c116577.graph_c0	3521	1470	130.31	54.04	1.88949e-11	-1.12626	down
c116655.graph_c0	125	48	3.65	1.68	0.00112632	-1.22961	down
c116765.graph_c0	228	75	4.77	2.5	4.41005e-08	-1.45802	down
c116783.graph_c0	1069	366	55.55	24.7	3.44169e-15	-1.41043	down
c117024.graph_c0	89	33	2.21	0.79	0.00779228	-1.27154	down
c117174.graph_c0	169	65	4.01	1.54	9.5497e-05	-1.23193	down
c117199.graph_c0	836	235	20.21	5.7	0	-1.69307	down
c117232.graph_c2	50	12	3.37	0.87	0.0042672	-1.838	down
c117254.graph_c1	81	0	0.72	0	0	-6.16715	down
c117312.graph_c0	361	156	14.34	7.18	7.09536e-06	-1.07205	down
c117325.graph_c0	120	50	4.43	1.86	0.00711224	-1.1136	down
c117377.graph_c0	123	46	6.56	2.83	0.000760541	-1.26662	down
c117489.graph_c1	2977	1034	85.67	29.64	0	-1.39137	down
c117497.graph_c0	590	202	17.24	6.45	1.61426e-12	-1.40837	down
c117553.graph_c0	413	187	21.03	11.1	1.67445e-05	-1.00572	down
c117572.graph_c0	145	61	7.3	2.58	0.00244316	-1.10271	down
c117638.graph_c1	119	45	6.03	2.66	0.00123112	-1.25037	down
c117678.graph_c1	924	396	11.26	4.83	1.09437e-08	-1.08703	down
c117822.graph_c0	105	41	2.2	1.4	0.00557325	-1.20275	down
c117833.graph_c1	132	54	12.02	5.7	0.00263936	-1.14101	down
c117846.graph_c0	78	16	3.65	0.74	4.31718e-06	-2.082	down
c117875.graph_c0	140	46	4.44	1.21	1.40275e-05	-1.45178	down
c118044.graph_c0	157	69	4.98	2.17	0.00368767	-1.04158	down
c118276.graph_c0	171	49	4.82	1.68	3.5322e-08	-1.64904	down
c118286.graph_c0	8152	2830	371.18	125.03	0	-1.39267	down
c118297.graph_c1	93	25	7.14	1.87	2.89279e-05	-1.72065	down
c118297.graph_c2	209	87	10.8	4.45	0.000131723	-1.12175	down
c118426.graph_c2	2876	1278	116.68	52.08	2.12055e-09	-1.03622	down
c118533.graph_c0	236	74	7.79	2.68	5.6263e-09	-1.52663	down
c118602.graph_c2	155	63	9.16	3.67	0.000714442	-1.15242	down
c119017.graph_c0	124	44	3.7	0.87	0.000247587	-1.34088	down
c119061.graph_c1	718	67	12.55	2.21	0	-3.26842	down
c119068.graph_c0	350	121	62.86	20.84	1.32496e-09	-1.39132	down
c119093.graph_c0	239	108	11.13	4.99	0.000505732	-1.00565	down
c119189.graph_c0	65	16	3.16	0.59	0.000444449	-1.82313	down
c119305.graph_c1	127	49	15.93	5.99	0.00109302	-1.22318	down
c119339.graph_c2	1932	773	58.1	24.74	4.56635e-12	-1.18711	down
c119400.graph_c0	461	132	19.28	7.55	3.33067e-15	-1.6631	down
c119469.graph_c2	81	26	6.91	3.04	0.00190937	-1.46957	down
c119495.graph_c0	120	35	1.75	0.65	6.19171e-06	-1.6156	down
c119527.graph_c0	54	15	21.37	5.56	0.00937921	-1.64796	down
c119527.graph_c1	4023	1165	162.13	49.76	0	-1.65371	down
c119528.graph_c0	427	193	19.48	7.57	1.27389e-05	-1.00837	down
c119741.graph_c2	1280	558	45.7	19.79	6.21342e-09	-1.06305	down
c119767.graph_c0	276	119	9.59	3.98	4.61789e-05	-1.07373	down
c119810.graph_c0	141	51	4.18	1.62	0.000114679	-1.31624	down
c119879.graph_c0	1354	499	27.19	11.33	8.88178e-14	-1.30497	down
c119950.graph_c0	98	23	6.63	1.86	1.40765e-06	-1.91059	down
c120048.graph_c0	119	47	3.81	1.55	0.00280349	-1.18903	down
c120054.graph_c0	178	64	7.23	2.31	1.03451e-05	-1.32831	down
c120096.graph_c0	122	51	4.51	1.52	0.00678756	-1.10923	down
c120100.graph_c0	10116	4515	272.74	125.62	1.31887e-09	-1.03032	down
c120144.graph_c2	15513	6952	438	195.54	2.04254e-09	-1.02451	down
c120208.graph_c0	10032	4485	77.39	34.92	1.48737e-09	-1.0279	down
c120341.graph_c0	2576	1144	50.27	22.3	2.49164e-09	-1.03702	down
c120351.graph_c0	126	29	4.95	1.34	1.94874e-08	-1.94804	down
c120358.graph_c0	435	191	14.6	6.43	3.59487e-06	-1.05002	down
c120394.graph_c0	33	5	3.89	0.6	0.0064121	-2.3651	down
c120394.graph_c1	75	16	4.68	1.02	1.27834e-05	-2.02625	down
c120432.graph_c0	32	0	0.75	0	1.53209e-06	-4.85772	down
c120433.graph_c1	406	164	8.73	3.89	1.98879e-07	-1.16935	down
c120442.graph_c1	123	43	5.31	2.25	0.000197155	-1.36169	down
c120470.graph_c0	119	41	4.56	1.29	0.000200408	-1.38149	down
c120474.graph_c0	154	52	8.86	2.78	9.50171e-06	-1.41503	down
c120495.graph_c0	168	74	8.98	4.96	0.00252458	-1.03912	down
c120524.graph_c0	1146	473	38.31	15.7	3.9008e-10	-1.1416	down
c120596.graph_c1	1405	639	16.83	7.5	5.27737e-08	-1.00215	down
c120604.graph_c0	69	22	2.81	0.52	0.00647097	-1.47267	down
c120750.graph_c0	187	61	5.69	1.61	4.0606e-07	-1.46715	down
c120752.graph_c1	2958	1215	64.48	26.47	8.14826e-12	-1.14963	down
c120998.graph_c1	135	44	14.96	5	1.73671e-05	-1.46242	down
c121002.graph_c3	1586	714	79.56	39.25	1.97301e-08	-1.01698	down
c121072.graph_c0	184	33	6.42	1.16	1.23235e-14	-2.30989	down
c121080.graph_c0	354	110	6.01	1.92	1.14023e-11	-1.54394	down
c121133.graph_c0	10373	4439	121.21	51.92	5.70566e-11	-1.09099	down
c121145.graph_c2	7509	2602	174.29	60.73	0	-1.39529	down
c121200.graph_c2	60	15	1.74	0.43	0.00119453	-1.79697	down
c121242.graph_c0	244	68	4.11	1.15	5.46867e-11	-1.69472	down
c121249.graph_c2	90	34	12.03	4.39	0.009553	-1.24569	down
c121356.graph_c0	224	71	11.73	6.21	1.64875e-08	-1.51057	down
c121399.graph_c5	306	130	5.42	2.6	1.31234e-05	-1.09552	down
c121458.graph_c0	209	78	10.03	3.59	5.90076e-06	-1.27732	down
c121458.graph_c1	169	58	9.04	3.09	5.22973e-06	-1.39358	down
c121485.graph_c0	399	174	11.22	6	4.94435e-06	-1.05946	down
c121517.graph_c0	80	28	6.86	2.55	0.00727301	-1.34896	down
c121546.graph_c0	451	195	7.92	4.11	1.49777e-06	-1.07226	down
c121546.graph_c2	385	124	10.44	4.95	1.71877e-11	-1.49337	down
c121571.graph_c1	2599	695	181.86	49.34	0	-1.76799	down
c121606.graph_c0	481	148	9.36	3.97	7.4718e-14	-1.56039	down
c121667.graph_c0	247	107	7.21	3.1	0.000119112	-1.06622	down
c121701.graph_c1	9007	3633	152.02	61.19	5.4079e-13	-1.1763	down
c121747.graph_c0	197	86	7.68	2.89	0.000713642	-1.0534	down
c121777.graph_c0	180	81	2.74	1.35	0.00268453	-1.00934	down
c121791.graph_c1	635	275	24.07	10.38	1.6717e-07	-1.07111	down
c121835.graph_c0	286	126	7.86	3.36	7.16103e-05	-1.04311	down
c121931.graph_c1	283	110	20.67	7.79	1.16821e-06	-1.22215	down
c121964.graph_c0	126	45	5.91	2.09	0.000244442	-1.33207	down
c122005.graph_c0	10522	4531	150.59	65.83	9.20798e-11	-1.08198	down
c122061.graph_c0	94	32	3.33	1.08	0.0013295	-1.39244	down
c122072.graph_c0	154	58	9.84	4.11	0.000130164	-1.26043	down
c122092.graph_c2	3106	887	37.75	11.28	0	-1.67353	down
c122235.graph_c1	21584	8102	569.35	206.53	1.22125e-15	-1.28015	down
c122431.graph_c0	555	146	9.72	2.37	0	-1.78587	down
c122544.graph_c0	40	3	0.84	0.12	1.35055e-05	-3.2141	down
c122563.graph_c0	86	30	4.57	1.58	0.00401179	-1.3558	down
c122654.graph_c0	6482	2532	213.39	83.68	4.72955e-14	-1.22247	down
c122712.graph_c0	200	87	4.12	1.81	0.000587585	-1.0586	down
c122723.graph_c1	1433	572	63.76	25.57	1.46937e-11	-1.19012	down
c122730.graph_c0	43	4	3.71	0.34	1.4939e-05	-2.99672	down
c122812.graph_c0	4957	1993	124.28	49.84	6.46705e-13	-1.18075	down
c122869.graph_c1	3617	1535	53.54	22.72	5.94804e-11	-1.10268	down
c122910.graph_c0	1351	301	38.19	8.54	0	-2.02907	down
c122915.graph_c0	627	282	11.15	5.21	1.06698e-06	-1.01672	down
c122960.graph_c0	6576	2810	55.47	25.88	5.54303e-11	-1.093	down
c123030.graph_c1	197	48	5.41	1.31	2.83304e-11	-1.88109	down
c123030.graph_c3	161	55	4.72	1.61	7.85034e-06	-1.39933	down
c123035.graph_c0	74	22	2.6	0.76	0.00143594	-1.57201	down
c123035.graph_c1	119	41	5.2	1.8	0.000200408	-1.38149	down
c123147.graph_c2	15330	6975	102.02	46.53	6.11903e-09	-1.00263	down
c123187.graph_c0	1121	452	17.41	7.08	1.05292e-10	-1.17518	down
c123208.graph_c0	726	311	11.92	5.12	4.26509e-08	-1.08714	down
c123210.graph_c0	75	14	8.06	1.25	2.07937e-06	-2.20635	down
c123225.graph_c0	87	28	2.8	0.88	0.00106534	-1.46834	down
c123275.graph_c0	868	149	16	2.81	0	-2.40087	down
c123275.graph_c1	149	33	3.17	0.7	3.98172e-10	-2.00759	down
c123282.graph_c0	206	92	14.56	6.67	0.000953666	-1.02132	down
c123383.graph_c0	100	32	6.8	2.06	0.000265835	-1.48066	down
c123469.graph_c0	932	251	36.35	9.72	0	-1.75508	down
c123489.graph_c0	108	20	23.37	4.1	3.78279e-09	-2.24151	down
c123663.graph_c0	27	3	6.22	0.65	0.00942186	-2.66623	down
c123726.graph_c0	122	42	7.29	2.48	0.000155921	-1.38316	down
c123976.graph_c0	33	0	5	0	8.53493e-07	-4.90061	down
c124079.graph_c0	33	0	2.72	0	8.53493e-07	-4.90061	down
c124176.graph_c0	30	1	3.44	0.11	6.35249e-05	-3.7974	down
c124179.graph_c0	27	0	1.88	0	2.9283e-05	-4.62179	down
c124218.graph_c0	34	0	2.15	0	4.76249e-07	-4.94225	down
c34250.graph_c0	38	4	3.55	0.37	0.000170747	-2.82329	down
c34498.graph_c0	122	14	6.52	0.74	2.93099e-14	-2.8999	down
c34523.graph_c0	34	4	2.46	0.29	0.00118096	-2.66777	down
c35155.graph_c0	71	11	4.05	0.62	4.53179e-07	-2.44941	down
c35715.graph_c0	69	13	3.61	0.67	7.85505e-06	-2.18718	down
c36538.graph_c0	36	0	2.47	0	1.49019e-07	-5.02211	down
c36932.graph_c0	36	2	2.1	0.12	1.82176e-05	-3.47658	down
c37932.graph_c0	33	0	1.75	0	8.53493e-07	-4.90061	down
c38099.graph_c0	32	0	1.44	0	1.53209e-06	-4.85772	down
c38713.graph_c0	48	0	2.31	0	1.59905e-10	-5.426	down
c39348.graph_c0	30	0	2.96	0	4.96161e-06	-4.76792	down
c41674.graph_c0	41	4	4.26	0.41	3.96518e-05	-2.92983	down
c42175.graph_c0	269	122	11.22	5.05	0.000265206	-1.00122	down
c42439.graph_c0	261	0	21.49	0	0	-7.8413	down
c43373.graph_c0	175	51	5.23	1.52	4.04051e-08	-1.62564	down
c43955.graph_c0	51	10	2.2	0.42	0.000518362	-2.1061	down
c45943.graph_c0	33	5	1.8	0.27	0.0064121	-2.3651	down
c46320.graph_c0	28	0	2.15	0	1.61764e-05	-4.67217	down
c46939.graph_c0	52	4	2.8	0.21	1.8292e-07	-3.26442	down
c48584.graph_c0	30	3	2.24	0.54	0.00211881	-2.81236	down
c48739.graph_c0	79	4	4.7	0.23	3.9091e-13	-3.85711	down
c48893.graph_c0	44	4	2.36	0.2	9.16438e-06	-3.02904	down
c49875.graph_c0	36	3	1.15	0.1	0.00010275	-3.06654	down
c57607.graph_c0	61	13	9.1	1.87	0.00016405	-2.01247	down
c58923.graph_c0	31	0	2.21	0	2.7548e-06	-4.81352	down
c58984.graph_c0	794	319	50.43	20.01	7.76127e-10	-1.1796	down
c60036.graph_c0	28	2	4.12	0.29	0.00126527	-3.12664	down
c60523.graph_c0	69	0	23.63	0	1.77636e-15	-5.93931	down
c60523.graph_c1	231	0	25.96	0	0	-7.66596	down
c60855.graph_c0	58	7	5.54	0.69	9.29286e-07	-2.7452	down
c61815.graph_c0	86	9	6.4	0.66	7.02424e-11	-2.98396	down
c62374.graph_c0	2447	1067	38.39	16.74	8.22699e-10	-1.06336	down
c63217.graph_c0	45	0	2.16	0	8.65065e-10	-5.33513	down
c64581.graph_c0	81	0	28.32	0	0	-6.16715	down
c68247.graph_c0	103	9	4.37	0.45	5.21805e-14	-3.24107	down
c68279.graph_c0	59	15	2.34	0.59	0.00169407	-1.77318	down
c69241.graph_c0	38	6	1.79	0.28	0.00208652	-2.34131	down
c69243.graph_c0	245	19	35.71	2.88	0	-3.48503	down
c69568.graph_c0	84	20	2.64	0.54	1.43734e-05	-1.88325	down
c70936.graph_c0	28	0	2.63	0	1.61764e-05	-4.67217	down
c71763.graph_c0	42	9	0.85	0.18	0.00742412	-1.96971	down
c72861.graph_c0	47	7	2.63	0.39	0.000122018	-2.44832	down
c73255.graph_c1	85	27	4.89	1.54	0.00107156	-1.48578	down
c74467.graph_c0	30	0	3.94	0	4.96161e-06	-4.76792	down
c75226.graph_c0	28	2	1.46	0.1	0.00126527	-3.12664	down
c75366.graph_c0	30	0	1.63	0	4.96161e-06	-4.76792	down
c75756.graph_c0	38	0	1.79	0	4.69321e-08	-5.09777	down
c75984.graph_c0	30	0	1.39	0	4.96161e-06	-4.76792	down
c76047.graph_c0	112	45	12.99	5.07	0.0058544	-1.16377	down
c76377.graph_c0	220	66	10.93	3.2	3.4994e-09	-1.58848	down
c76416.graph_c0	679	257	70.02	25.85	9.81466e-11	-1.26488	down
c76494.graph_c0	965	412	48.05	20.31	7.02122e-09	-1.09259	down
c76494.graph_c1	254	78	28.26	8.44	9.51537e-10	-1.55726	down
c76552.graph_c0	131	49	9.46	4.07	0.000452015	-1.26753	down
c76800.graph_c0	39	1	1.32	0.03	4.27839e-07	-4.16364	down
c77712.graph_c0	29	3	1.72	0.18	0.0034931	-2.76528	down
c79434.graph_c0	40	0	2.69	0	1.48762e-08	-5.16966	down
c80237.graph_c0	39	0	4.83	0	2.64018e-08	-5.13416	down
c80417.graph_c0	49	5	6.9	0.88	3.68305e-06	-2.91956	down
c80446.graph_c0	125	20	4.81	0.76	9.85212e-12	-2.45035	down
c80477.graph_c1	29	2	1.46	0.1	0.000745526	-3.17531	down
c81438.graph_c0	49	10	3.1	0.61	0.00114595	-2.04967	down
c81729.graph_c0	618	206	16.86	5.65	2.08611e-13	-1.44699	down
c81775.graph_c0	43	8	2.3	0.45	0.00196115	-2.15409	down
c81775.graph_c1	59	14	2.44	0.3	0.000786572	-1.86603	down
c81881.graph_c0	31	3	1.57	0.15	0.00128294	-2.85796	down
c82223.graph_c0	243	0	29.94	0	0	-7.73867	down
c82677.graph_c0	42	9	1.97	0.42	0.00742412	-1.96971	down
c82803.graph_c0	39	5	4.31	0.54	0.000405136	-2.59866	down
c82932.graph_c0	69	15	3.9	0.84	4.77791e-05	-1.99508	down
c84223.graph_c0	86	4	5.34	0.24	1.43219e-14	-3.97792	down
c84269.graph_c0	38	3	7.51	0.56	3.72714e-05	-3.14221	down
c84754.graph_c0	34	5	1.28	0.25	0.00407002	-2.40675	down
c84854.graph_c0	93	16	6.07	1.02	1.73674e-08	-2.33239	down
c84957.graph_c0	199	52	27.33	6.9	2.09051e-10	-1.78247	down
c85124.graph_c0	121	23	10.06	2.21	6.95671e-10	-2.21158	down
c85143.graph_c0	93	14	9.7	1.42	2.10009e-09	-2.51249	down
c85490.graph_c1	99	11	5.2	0.57	4.91207e-12	-2.92254	down
c85769.graph_c0	50	11	3.84	0.7	0.00187795	-1.95309	down
c85940.graph_c0	38	7	3.68	0.62	0.00593054	-2.14975	down
c86103.graph_c0	157	63	8.93	3.54	0.000483428	-1.17078	down
c86254.graph_c0	39	2	1.75	0.07	3.71728e-06	-3.58863	down
c86273.graph_c0	75	3	4.44	0.18	3.29181e-13	-4.10216	down
c86520.graph_c1	52	0	3.16	0	1.71987e-11	-5.53889	down
c86695.graph_c0	678	255	32.94	12.27	7.01454e-11	-1.27398	down
c86795.graph_c0	32	3	2.18	0.2	0.000775742	-2.90216	down
c87296.graph_c0	60	7	4.33	0.5	3.80158e-07	-2.79318	down
c87392.graph_c0	109	42	7.03	2.58	0.00339035	-1.2222	down
c87679.graph_c0	794	312	38.08	14.81	2.23311e-10	-1.2115	down
c87937.graph_c0	108	36	4.67	1.55	0.000265256	-1.42563	down
c87986.graph_c0	67	0	2.86	0	4.996e-15	-5.89758	down
c88099.graph_c0	77	21	8.05	2.14	0.000293806	-1.6925	down
c88150.graph_c0	273	121	71.73	29.94	0.000119035	-1.03419	down
c88150.graph_c1	886	329	200.68	73.18	3.3562e-12	-1.29316	down
c88209.graph_c0	144	0	9.78	0	0	-6.98842	down
c88392.graph_c0	254	89	12.48	4.33	9.92705e-08	-1.36928	down
c88785.graph_c0	167	24	6.11	1.21	4.44089e-16	-2.6139	down
c89248.graph_c0	292	103	6.15	2.16	2.51924e-08	-1.36108	down
c89282.graph_c0	27	1	2.79	0.1	0.000340798	-3.65127	down
c89379.graph_c0	40	6	3.11	0.46	0.000856838	-2.41321	down
c89466.graph_c0	865	262	61.55	18.34	0	-1.58596	down
c89654.graph_c0	82	0	1.87	0	0	-6.18461	down
c89979.graph_c0	42	4	3.87	0.36	2.43437e-05	-2.96366	down
c90025.graph_c0	31	4	3.35	0.43	0.00495359	-2.53904	down
c90108.graph_c0	51	0	4.74	0	2.99648e-11	-5.51149	down
c90168.graph_c0	30	1	1.54	0.05	6.35249e-05	-3.7974	down
c90293.graph_c0	80	28	4.16	1.44	0.00727301	-1.34896	down
c90425.graph_c0	77	0	3.05	0	0	-6.09513	down
c90623.graph_c0	97	8	11.09	0.71	1.39777e-13	-3.30679	down
c90777.graph_c0	40	0	1.87	0	1.48762e-08	-5.16966	down
[truncated: 86 more rows]
