# Supplementary material for: Conjunctive Analyses of BSA-Seq and BSR-Seq Unveil the Msβ-GAL and MsJMT as Key Candidate Genes for Cytoplasmic Male Sterility in Alfalfa (Medicago sativa L.)
Source: Int J Mol Sci. 2022 Jun 28;23(13):7172. doi: 10.3390/ijms23137172 (PMC9266382; doi:10.3390/ijms23137172)
Supplement: Supplementary file 1 [file ijms-23-07172-s001.zip › Supplementary dataset S3.xlsx]

## Sheet: SNP-index
#ID	regulated	COG_class	COG_class_annotation	GO_annotation	KEGG_annotation	KOG_class	KOG_class_annotation	Pfam_annotation	Swissprot_annotation	eggNOG_class	eggNOG_class_annotation	nr_annotation
c100963.graph_c0	up	--	--	--	--	--	--	Late embryogenesis abundant protein 18	--	--	--	LEA-18 [Medicago truncatula]
c113675.graph_c0	down	[M]	Cell wall/membrane/envelope biogenesis	Molecular Function: polygalacturonase activity (GO:0004650);; Cellular Component: extracellular region (GO:0005576);; Biological Process: carbohydrate metabolic process (GO:0005975);;	--	--	--	Glycosyl hydrolases family 28;; Pectate lyase superfamily protein;; Glycosyl hydrolases family 28	Polygalacturonase (Precursor) OS=Actinidia deliciosa (Kiwi) PE=2 SV=1	--	--	endo polygalacturonase [Medicago truncatula]
c117553.graph_c0	down	--	--	Molecular Function: DNA binding (GO:0003677);; Molecular Function: sequence-specific DNA binding transcription factor activity (GO:0003700);; Cellular Component: nucleus (GO:0005634);; Biological Process: regulation of transcription, DNA-templated (GO:0006355);; Biological Process: regulation of cell shape (GO:0008360);; Biological Process: vernalization response (GO:0010048);; Biological Process…	--	[K]	Transcription	K-box region	Protein TRANSPARENT TESTA 16 GN=MKD15.12 OS=Arabidopsis thaliana (Mouse-ear cress) PE=1 SV=1	--	--	Myocyte-specific enhancer factor 2C [Medicago truncatula]
c92838.graph_c0	up	--	--	--	K11290|4.33842e-33|cic:CICLE_v10021771mg|hypothetical protein; K11290 template-activating factor I (A)	[L]	Replication, recombination and repair	Nucleosome assembly protein (NAP)	NAP1-related protein 1 GN=F1M20.24 OS=Arabidopsis thaliana (Mouse-ear cress) PE=1 SV=1	--	--	unknown [Medicago truncatula]
c101095.graph_c0	up	--	--	Molecular Function: methyltransferase activity (GO:0008168);; Biological Process: methylation (GO:0032259);;	--	--	--	Methyltransferase domain	--	--	--	methyltransferase domain protein [Medicago truncatula]
c103147.graph_c0	up	--	--	Biological Process: cation transport (GO:0006812);; Molecular Function: solute:proton antiporter activity (GO:0015299);; Cellular Component: integral component of membrane (GO:0016021);; Biological Process: transmembrane transport (GO:0055085);;	--	[P]	Inorganic ion transport and metabolism	--	Cation/H(+) antiporter 15 GN=CHX15 OS=Arabidopsis thaliana (Mouse-ear cress) PE=2 SV=1	--	--	Cation proton exchanger [Medicago truncatula]
c119189.graph_c0	down	--	--	--	--	--	--	Petal formation-expressed	Probable F-box protein At4g22030 GN=At4g22030 OS=Arabidopsis thaliana (Mouse-ear cress) PE=4 SV=1	--	--	F-box plant-like protein, putative [Medicago truncatula]
c105481.graph_c1	up	--	--	Molecular Function: protein serine/threonine kinase activity (GO:0004674);; Molecular Function: ATP binding (GO:0005524);; Biological Process: protein phosphorylation (GO:0006468);; Biological Process: response to stress (GO:0006950);;	--	--	--	--	--	--	--	U-box domain-containing protein [Medicago truncatula]
c119160.graph_c1	up	[O]	Posttranslational modification, protein turnover, chaperones	Molecular Function: metalloendopeptidase activity (GO:0004222);; Biological Process: proteolysis (GO:0006508);; Cellular Component: membrane (GO:0016020);;	--	[O]	Posttranslational modification, protein turnover, chaperones	Peptidase family M48	--	--	--	Mitochondrial metalloendopeptidase OMA1 [Medicago truncatula]
c108586.graph_c1	up	--	--	Molecular Function: calcium ion binding (GO:0005509);;	--	[K]	Transcription	Endonuclease/Exonuclease/phosphatase family	Uncharacterized calcium-binding protein At1g02270 GN=At1g02270 OS=Arabidopsis thaliana (Mouse-ear cress) PE=2 SV=2	--	--	endonuclease/exonuclease/phosphatase family protein [Medicago truncatula]
c123275.graph_c0	down	--	--	--	--	--	--	Viral (Superfamily 1) RNA helicase;; Tymovirus endopeptidase;; RNA dependent RNA polymerase	--	--	--	--
c115887.graph_c0	down	--	--	Molecular Function: methyltransferase activity (GO:0008168);; Biological Process: methylation (GO:0032259);;	K08241|0|mtr:MTR_5g020940|Jasmonate O-methyltransferase; K08241 jasmonate O-methyltransferase [EC:2.1.1.141] (A)	--	--	SAM dependent carboxyl methyltransferase	Salicylate carboxymethyltransferase GN=SAMT OS=Clarkia breweri (Fairy fans) PE=1 SV=1	--	--	Jasmonate O-methyltransferase [Medicago truncatula]
c104232.graph_c0	up	[TZDR]	--	Molecular Function: calcium ion binding (GO:0005509);;	K13448|1.29986e-103|mtr:MTR_8g105230|Calcium-binding pollen allergen; K13448 calcium-binding protein CML (A)	[T]	Signal transduction mechanisms	EF hand;; EF-hand domain pair;; EF-hand domain;; EF hand;; EF-hand domain pair;; Secreted protein acidic and rich in cysteine Ca binding region;; Cytoskeletal-regulatory complex EF hand	Probable calcium-binding protein CML25 GN=CML25 OS=Arabidopsis thaliana (Mouse-ear cress) PE=2 SV=1	--	--	EF hand calcium-binding family protein [Medicago truncatula]
c113250.graph_c0	up	[L]	Replication, recombination and repair	Molecular Function: RNA binding (GO:0003723);; Molecular Function: RNA-directed DNA polymerase activity (GO:0003964);; Cellular Component: nucleus (GO:0005634);; Biological Process: RNA-dependent DNA replication (GO:0006278);; Biological Process: DNA integration (GO:0015074);;	--	[R]	General function prediction only	Reverse transcriptase (RNA-dependent DNA polymerase);; Integrase core domain;; Retroviral aspartyl protease;; Retrotransposon gag protein;; Aspartyl protease;; Chromo (CHRromatin Organisation MOdifier) domain	Uncharacterized mitochondrial protein AtMg00860 GN=AtMg00860 OS=Arabidopsis thaliana (Mouse-ear cress) PE=4 SV=1	--	--	PREDICTED: uncharacterized protein LOC102595311 [Solanum tuberosum]
c100032.graph_c0	up	[TZDR]	--	Molecular Function: calcium ion binding (GO:0005509);;	K13448|4.64416e-82|cam:101498102|calmodulin-like protein 3-like; K13448 calcium-binding protein CML (A)	[T]	Signal transduction mechanisms	EF hand;; EF-hand domain pair;; EF-hand domain;; EF hand;; EF-hand domain pair;; Secreted protein acidic and rich in cysteine Ca binding region;; Cytoskeletal-regulatory complex EF hand	Calmodulin-like protein 7 GN=CML7 OS=Arabidopsis thaliana (Mouse-ear cress) PE=2 SV=1	--	--	EF hand calcium-binding family protein [Medicago truncatula]
c115108.graph_c0	down	--	--	--	--	--	--	F-box associated;; F-box associated domain	F-box/kelch-repeat protein At3g06240 GN=At3g06240 OS=Arabidopsis thaliana (Mouse-ear cress) PE=2 SV=1	--	--	F-box protein [Medicago truncatula]
c91527.graph_c0	up	[P]	Inorganic ion transport and metabolism	Molecular Function: secondary active sulfate transmembrane transporter activity (GO:0008271);; Biological Process: sulfate transport (GO:0008272);; Cellular Component: integral component of membrane (GO:0016021);; Biological Process: transmembrane transport (GO:0055085);;	K17471|2.4631e-46|cam:101491059|probable sulfate transporter 3.3-like; K17471 sulfate transporter 3 (A)	[P]	Inorganic ion transport and metabolism	Sulfate transporter N-terminal domain with GLY motif	Probable sulfate transporter 3.3 GN=SULTR3;3 OS=Arabidopsis thaliana (Mouse-ear cress) PE=2 SV=2	--	--	sulfate/bicarbonate/oxalate exchanger and transporter sat-1 [Medicago truncatula]
c114903.graph_c0	down	--	--	--	--	--	--	--	--	--	--	hypothetical protein MTR_1g059580 [Medicago truncatula]
c122311.graph_c0	up	--	--	--	--	--	--	Cystatin domain	--	--	--	PREDICTED: uncharacterized protein LOC101491169 isoform X1 [Cicer arietinum]
c102682.graph_c0	up	--	--	Molecular Function: beta-galactosidase activity (GO:0004565);; Biological Process: carbohydrate metabolic process (GO:0005975);; Molecular Function: carbohydrate binding (GO:0030246);;	--	[G]	Carbohydrate transport and metabolism	Galactose binding lectin domain;; Beta-galactosidase jelly roll domain;; Glycosyl hydrolases family 2, sugar binding domain;; Glycosyl hydrolases family 35	Beta-galactosidase 13 (Precursor) GN=BGAL13 OS=Arabidopsis thaliana (Mouse-ear cress) PE=2 SV=1	--	--	Beta-galactosidase [Medicago truncatula]
c121200.graph_c2	down	[G]	Carbohydrate transport and metabolism	Biological Process: carbohydrate metabolic process (GO:0005975);; Molecular Function: beta-glucosidase activity (GO:0008422);;	K05350|0|cam:101492242|beta-glucosidase 47-like; K05350 beta-glucosidase [EC:3.2.1.21] (A)	[G]	Carbohydrate transport and metabolism	Glycosyl hydrolase family 1	Beta-glucosidase 47 (Precursor) GN=BGLU47 OS=Arabidopsis thaliana (Mouse-ear cress) PE=3 SV=2	--	--	glycoside hydrolase family 1 protein [Medicago truncatula]
c100189.graph_c0	up	--	--	Molecular Function: sequence-specific DNA binding transcription factor activity (GO:0003700);; Biological Process: regulation of transcription, DNA-templated (GO:0006355);; Molecular Function: sequence-specific DNA binding (GO:0043565);;	K18835|1.22247e-139|mtr:MTR_7g080020|WRKY transcription factor; K18835 WRKY transcription factor 2 (A)	--	--	WRKY DNA -binding domain	Probable WRKY transcription factor 2 GN=WRKY2 OS=Arabidopsis thaliana (Mouse-ear cress) PE=2 SV=1	--	--	WRKY family transcription factor [Medicago truncatula]
c95836.graph_c1	up	--	--	Molecular Function: transferase activity, transferring glycosyl groups (GO:0016757);;	--	--	--	Glycosyl transferase family 8	Probable galacturonosyltransferase-like 4 GN=F28L1.20 OS=Arabidopsis thaliana (Mouse-ear cress) PE=2 SV=1	--	--	CAZy family GT8 glycosyltransferase [Medicago truncatula]
c111062.graph_c0	up	[HE]	--	Molecular Function: phosphoglycerate dehydrogenase activity (GO:0004617);; Cellular Component: nucleus (GO:0005634);; Cellular Component: cytosol (GO:0005829);; Biological Process: L-serine biosynthetic process (GO:0006564);; Biological Process: tryptophan catabolic process (GO:0006569);; Biological Process: protein targeting to membrane (GO:0006612);; Cellular Component: chloroplast stroma (GO:0…	K00058|0|mtr:MTR_4g005880|Phosphoglycerate dehydrogenase; K00058 D-3-phosphoglycerate dehydrogenase [EC:1.1.1.95] (A)	[E]	Amino acid transport and metabolism	D-isomer specific 2-hydroxyacid dehydrogenase, NAD binding domain;; D-isomer specific 2-hydroxyacid dehydrogenase, catalytic domain;; ACT domain;; Acetohydroxy acid isomeroreductase, catalytic domain;; S-adenosyl-L-homocysteine hydrolase, NAD binding domain	D-3-phosphoglycerate dehydrogenase 2, chloroplastic (Precursor) GN=F11A6.8 OS=Arabidopsis thaliana (Mouse-ear cress) PE=1 SV=2	--	--	Phosphoglycerate dehydrogenase [Medicago truncatula]
c117638.graph_c1	down	--	--	--	--	--	--	FBD	--	--	--	F-box/RNI/FBD-like domain protein [Medicago truncatula]
c118775.graph_c0	up	--	--	Molecular Function: DNA binding (GO:0003677);; Molecular Function: sequence-specific DNA binding transcription factor activity (GO:0003700);; Cellular Component: nucleus (GO:0005634);; Biological Process: regulation of transcription, DNA-templated (GO:0006355);;	--	--	--	--	--	--	--	Ethylene responsive transcription factor 2b, partial [Medicago truncatula]
c111485.graph_c0	down	--	--	--	--	--	--	--	--	--	--	hypothetical protein MTR_5g064770 [Medicago truncatula]
c89831.graph_c0	up	--	--	Molecular Function: serine-type endopeptidase activity (GO:0004252);; Cellular Component: Golgi apparatus (GO:0005794);; Biological Process: proteolysis (GO:0006508);; Cellular Component: integral component of membrane (GO:0016021);;	--	[T]	Signal transduction mechanisms	Rhomboid family;; Rhomboid family	--	--	--	Rhomboid family protein AtRBL1 [Medicago truncatula]
c102760.graph_c0	up	[J]	Translation, ribosomal structure and biogenesis	Molecular Function: translation elongation factor activity (GO:0003746);; Molecular Function: GTPase activity (GO:0003924);; Molecular Function: GTP binding (GO:0005525);; Cellular Component: nucleus (GO:0005634);; Biological Process: GTP catabolic process (GO:0006184);; Biological Process: translational elongation (GO:0006414);; Cellular Component: membrane (GO:0016020);; Cellular Component: cyt…	K03231|1.67862e-103|mtr:MTR_1g089520|Elongation factor 1-alpha; K03231 elongation factor 1-alpha (A)	[J]	Translation, ribosomal structure and biogenesis	Elongation factor Tu C-terminal domain	Elongation factor 1-alpha GN=REFA4 OS=Oryza sativa subsp. japonica (Rice) PE=2 SV=2	--	--	GTP-binding elongation factor Tu family protein [Medicago truncatula]
c121137.graph_c2	up	--	--	Molecular Function: motor activity (GO:0003774);; Molecular Function: actin binding (GO:0003779);; Molecular Function: signal transducer activity (GO:0004871);; Molecular Function: ATP binding (GO:0005524);; Biological Process: signal transduction (GO:0007165);; Cellular Component: integral component of membrane (GO:0016021);; Cellular Component: myosin complex (GO:0016459);;	K10357|0|cam:101508014|myosin-H heavy chain-like; K10357 myosin V (A)	[Z]	Cytoskeleton	Myosin head (motor domain);; Myosin N-terminal SH3-like domain	Myosin-9 GN=F22O13.20 OS=Arabidopsis thaliana (Mouse-ear cress) PE=2 SV=1	--	--	DIL domain myosin family protein [Medicago truncatula]
c100891.graph_c0	up	--	--	Molecular Function: hydrolase activity (GO:0016787);;	--	--	--	--	--	--	--	hypothetical protein MTR_2g065580 [Medicago truncatula]

## Sheet: ED
#ID	regulated	COG_class	COG_class_annotation	GO_annotation	KEGG_annotation	KOG_class	KOG_class_annotation	Pfam_annotation	Swissprot_annotation	eggNOG_class	eggNOG_class_annotation	nr_annotation
c115090.graph_c0	up	[RTKL]	--	--	--	[T]	Signal transduction mechanisms	Protein tyrosine kinase;; Protein kinase domain	Probable receptor-like protein kinase At5g61350 (Precursor) GN=At5g61350 OS=Arabidopsis thaliana (Mouse-ear cress) PE=2 SV=1	--	--	malectin/receptor-like kinase family protein [Medicago truncatula]
c123275.graph_c0	down	--	--	--	--	--	--	Viral (Superfamily 1) RNA helicase;; Tymovirus endopeptidase;; RNA dependent RNA polymerase	--	--	--	--
c115887.graph_c0	down	--	--	Molecular Function: methyltransferase activity (GO:0008168);; Biological Process: methylation (GO:0032259);;	K08241|0|mtr:MTR_5g020940|Jasmonate O-methyltransferase; K08241 jasmonate O-methyltransferase [EC:2.1.1.141] (A)	--	--	SAM dependent carboxyl methyltransferase	Salicylate carboxymethyltransferase GN=SAMT OS=Clarkia breweri (Fairy fans) PE=1 SV=1	--	--	Jasmonate O-methyltransferase [Medicago truncatula]
c116554.graph_c0	up	[O]	Posttranslational modification, protein turnover, chaperones	--	--	[C]	Energy production and conversion	SPFH domain / Band 7 family	--	--	--	Stomatin-like protein [Medicago truncatula]
c111485.graph_c0	down	--	--	--	--	--	--	--	--	--	--	hypothetical protein MTR_5g064770 [Medicago truncatula]
c102760.graph_c0	up	[J]	Translation, ribosomal structure and biogenesis	Molecular Function: translation elongation factor activity (GO:0003746);; Molecular Function: GTPase activity (GO:0003924);; Molecular Function: GTP binding (GO:0005525);; Cellular Component: nucleus (GO:0005634);; Biological Process: GTP catabolic process (GO:0006184);; Biological Process: translational elongation (GO:0006414);; Cellular Component: membrane (GO:0016020);; Cellular Component: cyt…	K03231|1.67862e-103|mtr:MTR_1g089520|Elongation factor 1-alpha; K03231 elongation factor 1-alpha (A)	[J]	Translation, ribosomal structure and biogenesis	Elongation factor Tu C-terminal domain	Elongation factor 1-alpha GN=REFA4 OS=Oryza sativa subsp. japonica (Rice) PE=2 SV=2	--	--	GTP-binding elongation factor Tu family protein [Medicago truncatula]
c113540.graph_c0	down	--	--	Molecular Function: zinc ion binding (GO:0008270);; Cellular Component: integral component of membrane (GO:0016021);; Molecular Function: cellulose synthase (UDP-forming) activity (GO:0016760);; Biological Process: cellulose biosynthetic process (GO:0030244);;	K10999|7.31519e-131|mtr:MTR_1g098550|Cellulose synthase; K10999 cellulose synthase A [EC:2.4.1.12] (A)	--	--	Zinc-binding RING-finger;; RING/Ubox like zinc-binding domain;; FYVE-type zinc finger	Cellulose synthase A catalytic subunit 6 [UDP-forming] GN=MVP7.7 OS=Arabidopsis thaliana (Mouse-ear cress) PE=1 SV=2	--	--	Cellulose synthase [Medicago truncatula]
